# Supplementary material for: Reconstruction of endosomal organization and function by a combination of ODE and agent-based modeling strategies
Source: Biol Direct. 2018 Nov 23;13:25. doi: 10.1186/s13062-018-0227-4 (PMC6883406; doi:10.1186/s13062-018-0227-4)
Supplement: Supplementary file 1 — Model parameters and initial organelles. Explanatory comments are included in several cells. (XLSX 18 kb) [file 13062_2018_227_MOESM1_ESM.xlsx]

## Sheet: inicial
CELL
cellK	rcyl	20	rEndo	60	tMembrane (not used)	80000	orgScale	0.5	timeScale	0.5
null
null
initRabCell	RabA	1	RabB	1	RabC	1	RabD	1	RabE	1
solubleCell
initPMmembraneRecycle	M6PR-HexA	0	vATPase	0
null
null
null
null
null
null
null
ENDOSOMES
rabCompatibility	RabARabA	1	RabBRabB	1	RabCRabC	1	RabDRabD	0.1	RabERabE	1	RabARabB	0.5	RabARabC	0.0001	RabARabD	0.001	RabARabE	0.001	RabBRabC	0.3	RabBRabD	0.03	RabBRabE	0.01	RabCRabD	0.0001	RabCRabE	0.0001	RabDRabE	0.001
null
null
null
null
null
null
null
METABOLITES and RABS
membraneMet	Tf	cMHCI	membraneMarker	vATPase	M6PR-HexA	M6PR	chol	GM
solubleMet	dextran	mvb	solubleMarker	proton	HexA
rabSet	RabA	RabB	RabC	RabD	RabE
tubuleTropism	RabA	0.8	RabB	1	RabC	1	RabD	0	RabE	1
null
rabTropism	Tf	RabB10	RabC10
rabTropism	cMHCI	RabB10	RabC10
rabTropism	membraneMarker	RabB10	RabC10
rabTropism	vATPase	RabA07	RabD10
rabTropism	M6PR-HexA	RabE10
rabTropism	M6PR	RabE10
rabTropism	mvb	sph
rabTropism	chol	RabA10	RabB05
rabTropism	GM	RabD10
rabTropism	dextran
rabTropism	solubleMarker
mtTropism	RabA	1	RabB	1	RabC	0.5	RabD	-1	RabE	-1
rabRecyProb	RabA	0	RabB	0	RabC	0.3	RabD	0	RabE	0
null
null
colorRab	red	RabA	green	RabB	blue	RabC
colorContent	red	dextran	green	Tf	blue	cMHCI
INITIAL ORGANELLES
KIND	Content	1st Content	value	2nd Content	value	3rd Content	value	4th Content	value
kind1	initOrgProp	area	100000	volume	0	radius	60	number	0
kind1	initRabContent	RabA	1
kind1	initSolubleContent	dextran	1	proton	0.0001
kind1	initMembraneContent	Tf	0.8	cMHCI	0.8	vATPase	0.05	chol	1	GM	1
kind2	initOrgProp	area	1300000	volume	0	radius	70	number	0
kind2	initRabContent	RabB	1
kind2	initSolubleContent	dextran	0	proton	0.0001
kind2	initMembraneContent	M6PR-HexA	0
kind3	initOrgProp	area	1500000	volume	0	radius	100	number	0
kind3	initRabContent	RabC	1
kind3	initSolubleContent	dextran	0	proton	0.0001
kind3	initMembraneContent	M6PR-HexA	0
kind4	initOrgProp	area	2500000	volume	0	radius	250	number	0
kind4	initRabContent	RabD	1
kind4	initSolubleContent	dextran	0	proton	0.0158
kind4	initMembraneContent	vATPase	1
kind5	initOrgProp	area	1300000	volume	0	radius	60	number	0
kind5	initRabContent	RabE	1
kind5	initSolubleContent	dextran	0	proton	0.0001
kind5	initMembraneContent	M6PR-HexA	1
kind6	initOrgProp	area	45238.9	volume	0	radius	60	number	0
kind6	initRabContent	RabA	1
kind6	initSolubleContent	dextran	1	solubleMarker	1	proton	0.0001
kind6	initMembraneContent	Tf	0.8	cMHCI	0.8	vATPase	0.05	membraneMarker	1	chol	1	GM	1
null
null
null
null
