# Supplementary material for: Reconstruction of endosomal organization and function by a combination of ODE and agent-based modeling strategies
Source: Biol Direct. 2018 Nov 23;13:25. doi: 10.1186/s13062-018-0227-4 (PMC6883406; doi:10.1186/s13062-018-0227-4)
Supplement: Supplementary file 2 — Output of the simulation I. Contains i) the organelle distribution of cargoes along time and ii) the characteristics of the organelles visited by markers along time. (XLSX 478 kb) [file 13062_2018_227_MOESM2_ESM.xlsx]

## Sheet: ResultsIntrTransp3
GM	GMRabA	GMRabB	GMRabC	GMRabD	GMRabE	HexA	HexARabA	HexARabB	HexARabC	HexARabD	HexARabE	M6PR	M6PR-HexA	M6PR-HexARabA	M6PR-HexARabB	M6PR-HexARabC	M6PR-HexARabD	M6PR-HexARabE	M6PRRabA	M6PRRabB	M6PRRabC	M6PRRabD	M6PRRabE	Tf	TfRabA	TfRabB	TfRabC	TfRabD	TfRabE	cMHCI	cMHCIRabA	cMHCIRabB	cMHCIRabC	cMHCIRabD	cMHCIRabE	chol	cholRabA	cholRabB	cholRabC	cholRabD	cholRabE	dextran	dextranRabA	dextranRabB	dextranRabC	dextranRabD	dextranRabE	membraneMarker	membraneMarkerRabA
0	208629	0	0	0	0	0	0	0	0	0	0	0	0	0	0	0	0	2.55962e+06	0	0	0	0	0	0	166903	0	0	0	0	0	166903	0	0	0	0	0	208629	0	0	0	0	0	3.55688e+06	0	0	0	0	0	1
0	208443	5.58	5.58	164.31	5.58	0	0.03	0.03	0.03	0.03	657.92	0	0	132.96	132.97	132.97	132.98	2.55888e+06	0	0	0	0	78.6	0	166754	4.46	4.46	131.45	4.46	0	166754	4.46	4.46	131.45	4.46	0	208443	5.58	5.58	164.31	5.58	0	3.55369e+06	95.15	95.15	2801.26	95.15	0	1
0	208210	5.67	5.67	396.74	5.67	0	0.08	0.08	0.08	0.08	1470.6	0	0	136.23	136.24	136.24	136.25	2.55877e+06	0.01	0.01	0.01	0.01	175.71	0	166568	4.54	4.54	317.39	4.54	0	166568	4.54	4.54	317.39	4.54	0	208210	5.67	5.67	396.74	5.67	0	3.54974e+06	96.76	96.76	6752.84	96.76	0	1
0	208014	5.75	5.75	604.15	5.75	0	0.12	0.12	0.12	10.57	2187.41	0	0	136.09	136.1	136.1	139.92	2.55868e+06	0.01	0.01	0.01	0.3	261.32	0	166411	4.6	4.6	483.3	4.6	0	166411	4.6	4.6	483.3	4.6	0	205266	5.68	5.68	584.4	5.68	0	3.54639e+06	98.08	98.08	10219.4	98.08	0	1
0	207796	5.84	5.84	821.97	5.84	0	0.16	0.16	0.16	22.55	2928.22	0	0	136.27	136.29	136.29	139.78	2.55859e+06	0.02	0.02	0.02	0.64	349.81	0	166237	4.67	4.67	657.61	4.67	0	166237	4.67	4.67	657.61	4.67	0	202588	5.69	5.69	789.81	5.69	0	3.54267e+06	99.48	99.48	13934.1	99.48	0	1
0	207575	5.92	5.92	1042.46	5.92	0	0.19	0.19	0.19	33.72	3619.59	0	0	136.16	136.18	136.18	139.36	2.55851e+06	0.02	0.02	0.02	0.95	432.41	0	166060	4.74	4.74	834.07	4.74	0	166060	4.74	4.74	834.07	4.74	0	200165	5.71	5.71	993.92	5.71	0	3.5389e+06	100.92	100.92	17694.8	100.92	0	0.99
0	207330	6.01	6.01	1286.45	6.01	0	0.23	0.23	0.23	44.14	4289.5	0	0	136.13	136.14	136.14	139.04	2.55843e+06	0.03	0.03	0.03	1.25	512.44	0	165864	4.81	4.81	1029.39	4.81	0	165864	4.81	4.81	1029.39	4.81	0	197949	5.74	5.74	1218.12	5.74	0	3.53474e+06	102.52	102.52	21845.5	102.52	0	0.99
0	184358	14070.2	169.37	2534.09	4641.84	0	0.26	15.47	0.26	53.77	4891.61	0	0	135.99	135.86	136	138.63	2.55836e+06	0.03	0.03	0.03	1.52	586.11	0	132324	32815.6	34.53	1181.79	34.53	0	132324	32815.6	34.53	1181.79	34.53	0	185629	1200.73	248.59	3111.55	248.59	0	3.4453e+06	28022.3	5782.08	67418.1	5782.08	0	0.99
0	178793	19228.5	8.36	3392.41	4479.82	0	0.29	15.49	0.3	62.56	5471.25	0	0	136.06	136.08	136.08	138.46	2.55829e+06	0.03	0.03	0.03	1.77	654.98	0	126303	38699.9	5.83	1398.79	5.83	0	126303	38699.9	5.83	1398.79	5.83	0	163697	5967.05	6.94	3220.15	6.94	0	3.46041e+06	167.73	164.92	95929.6	164.92	0	0.99
0	176998	20688.4	32.46	3662.96	4502.78	0	0.32	15.52	0.33	70.58	6015.08	0	0	136.28	136.29	136.29	138.45	2.55822e+06	0.04	0.04	0.04	1.99	719.68	0	126168	38604.6	25.57	1577.16	25.57	0	126168	38604.6	25.57	1577.16	25.57	0	120344	6827.57	27.29	2419.9	27.29	0	3.45462e+06	157.08	156.74	101751	156.74	0	0.99
0	176715	20804.3	8.62	3892.43	4477.84	0	0.35	15.55	0.35	77.88	6484.62	0	0	137.01	137.02	137.02	138.97	2.55816e+06	0.04	0.04	0.04	2.2	775.57	0	125992	38697.4	6.44	1710.45	6.44	0	125992	38697.4	6.44	1710.45	6.44	0	78995.1	5925.77	3.59	1682.29	3.59	0	3.4488e+06	161.24	161.18	107552	161.18	0	0.99
0	176453	18970.8	2224.15	4152.67	4476.7	0	0.37	16.08	0.37	84.5	6913.83	0	0	136.03	138.55	136.04	137.81	2.55812e+06	0.04	0.05	0.04	2.39	826.71	0	125836	37634	1778.82	1866.17	6.28	0	125836	37634	1778.82	1866.17	6.28	0	49959.7	6010.13	2.22	1149.79	2.22	0	3.44282e+06	171.08	165.89	113519	165.89	0	0.99
2390.64	176185	18519.2	285.56	4419.49	4476.01	0	0.39	16.1	0.4	90.58	7281.69	0	0	137.13	139.65	137.14	138.74	2.55807e+06	0.05	0.05	0.05	2.56	870.58	1912.52	125677	37272.7	227.88	2024.7	6.32	1912.52	125677	37272.7	227.88	2024.7	6.32	0	31906.7	6003.99	1.65	782.1	1.65	0	3.43665e+06	176.32	171.14	119666	171.14	0	0.99
2467	175911	17585	1143.71	4782.89	4475.53	0	0.41	16.12	0.41	103	7614.46	0	0	136.27	138.78	136.28	140.33	2.55803e+06	0.05	0.05	0.05	3.01	910.31	1973.6	125516	36525.4	914.33	2227.45	6.41	1973.6	125516	36525.4	914.33	2227.45	6.41	0	19912.7	5995.72	1.13	529.23	1.13	0	3.43028e+06	182.08	176.91	127062	176.91	0	0.99
2708.76	175633	17451.1	1020.13	5067.24	4479.52	0	0.42	16.14	0.43	111.65	7892.11	0	0	136.95	139.47	136.96	140.7	2.55799e+06	0.05	0.05	0.05	3.33	943.49	2907.03	124620	36418.2	815.35	2389.98	9.96	2167.01	125354	36418.2	815.37	2395.37	9.98	0	12261.5	5992.3	0.89	357.82	0.89	0	3.4237e+06	188.31	183.13	133616	183.13	0	0.98
3164.01	175340	17361.8	1089.28	5350.96	4476.36	0	0.43	16.98	0.44	123.36	8139.4	0	0	136.35	142.26	136.37	139.7	2.55797e+06	0.05	0.06	0.05	3.72	973.06	3271.23	124450	36892.1	870.6	2554.17	7.75	2531.2	125184	36892.1	870.62	2560.37	7.77	4.28	7556.2	5982.99	13.68	243.93	2.52	0	3.41689e+06	204.27	189.96	140405	189.96	0	0.98
3762.89	175039	17278.4	579.66	5645.17	4474.72	0	0.44	19.4	0.45	198.37	8276.75	0	0	135.13	1516.29	135.29	3162.03	2.55355e+06	0.05	0.57	0.05	4.05	997.15	3750.33	124279	36825.3	462.8	2722.84	6.66	3010.31	125012	36825.3	462.82	2729.87	6.69	14.99	3922.54	5874.93	0.44	57.95	0.44	0	3.40981e+06	211.81	197.5	147456	197.5	0	0.98
3903.99	174729	17066.8	650.71	5950.68	4474.65	0	1.04	945.78	2.27	11089.1	19041.1	0	0	136.11	1357.59	136.41	2918.8	2.55223e+06	0.12	108.68	0.15	292.41	2253.57	3863.21	124105	36655.9	519.52	2896.16	6.76	3123.19	124837	36655.9	519.54	2904.02	6.79	144.03	2252.38	5612.72	129.4	34.64	0.37	0	3.40243e+06	220.14	205.83	154790	205.83	0	0.98
4002.6	174409	16893.6	725.61	6265.47	4474.74	0	1.07	1546.73	2.2	21028.2	20811.5	0	0	129.81	1281.02	129.97	2643.83	2.55205e+06	0.13	178.81	0.16	561.52	2464.78	3942.1	123927	36517.8	579.29	3072.03	6.94	3202.08	124658	36517.9	579.32	3080.74	6.96	427.06	1122	5183.77	269.74	17.21	0.34	0	3.39473e+06	229.65	215.34	162449	215.34	0	0.98
4085.67	174077	17406.4	741.77	6593.27	4474.96	0	1.29	2037.85	2.88	29989.8	22243.4	0	0	135.56	1286.79	135.69	2406.06	2.55186e+06	0.15	231.67	0.19	805.06	2635.61	4008.56	123746	37760.9	592.11	3253.37	7.2	3268.54	124476	37761	592.13	3262.94	7.22	427.06	615.51	5634.67	0.3	9.54	0.3	0	3.38666e+06	254.17	226.03	170473	226.03	0	0.98
4471.96	173731	17195.4	567.98	6934.64	4475.06	0	1.33	1686.37	582.48	38072.1	22729.2	0	0	135.91	972.1	424.57	2184.59	2.5518e+06	0.16	190.52	67.88	1024.34	2693.54	4317.59	123559	37591.9	452.88	3438.81	7.19	3577.57	124289	37591.9	452.91	3449.26	7.21	459.33	367.27	5595.37	0.91	5.94	0.31	0	3.37817e+06	266.44	238.3	178916	238.3	0	0.98
4526.07	162236	25946.8	531.47	9644.93	4482.83	1211.5	1.22	1056.02	3.6	44630.4	22528.7	141.56	603.32	134.71	656.12	134.82	1899.17	2.55183e+06	0.14	116.84	0.2	1125.67	2669.55	4360.88	109430	50152.5	422.42	4986.21	12.25	3620.86	110159	50152.5	422.44	4997.54	12.28	466.27	233.12	5569.48	9.16	4.34	0.31	0	3.2984e+06	502.02	445.08	257908	445.08	0	0
4530.77	161794	25941.1	522.81	10098.3	4478.33	1211.5	1.21	921.53	137.67	51351.7	21876.4	141.56	603.32	136.08	590.7	203.07	1729.27	2.5519e+06	0.14	101.01	15.92	1296.59	2591.64	4364.64	109204	50148.5	415.94	5222.29	9.3	3624.62	109932	50148.5	415.97	5234.52	9.33	466.27	127.55	5565.27	0.3	2.53	0.3	0	3.28681e+06	365.52	336.55	269888	336.55	0	0
4532.98	161310	20341.2	554.11	16142.8	4479.18	1217.64	1.16	812.78	237.03	57458	20841	142.28	606.42	135.53	538.7	251.3	1574.42	2.55202e+06	0.14	88.53	27.25	1451.15	2468.01	4366.41	108958	50126.3	439.6	5466.14	8.91	3626.38	109685	50126.3	439.62	5479.28	8.94	466.27	49.54	5553.08	0.3	1.19	0.3	0	3.27405e+06	389.74	361.45	282542	361.45	0	0
4638.59	160754	16959.6	675.76	19829.3	4492.42	1252.52	1.1	806.7	201.25	62738.9	19649	146.3	623.81	136.06	539.96	234.56	1435.57	2.55216e+06	0.13	87.79	23.1	1590.51	2325.65	4450.89	108694	49952.5	527.05	5729.7	9.94	3710.87	109420	49952.5	527.08	5743.76	9.96	466.27	20.14	5544.25	0.29	0.66	0.29	0	3.25891e+06	425.04	396.87	297541	396.87	0	0
5107.68	160190	16367	765.87	20437	4482.78	1372.96	1.03	767.83	111.79	67691.8	18520.7	160.11	683.63	135.11	523.83	189.85	1308.9	2.5523e+06	0.12	83.22	12.88	1716.22	2190.91	4826.75	108426	49437.2	649.68	6005.32	15.11	4086.73	109151	49437.2	649.71	6020.32	15.13	1137.37	10.85	4852.25	3.66	2.37	2.17	0	3.24355e+06	464.88	437.52	312739	437.43	0	0
5218.99	159566	16379.1	654.16	21047.3	4481.48	1372.96	0.97	726.83	142.21	72155.2	17298.3	160.11	683.63	136.59	509.75	208.27	1196.87	2.55244e+06	0.11	78.25	16.57	1829.47	2044.99	4915.8	108132	49461.8	554.49	6287.99	10.9	4175.77	108856	49461.8	554.51	6303.94	10.93	1137.37	4.82	4849.52	0.29	0.36	0.29	0	3.22641e+06	518.43	490.3	329670	490.3	0	0
5273.49	158932	16359.7	622.93	21668.8	4482.94	1372.96	0.9	715.6	141.09	76109.3	16243.2	160.11	683.63	134.98	509.48	206.81	1093.05	2.55257e+06	0.11	76.91	16.41	1931.65	1919.02	4959.4	107832	49445.5	528.51	6582.87	11.39	4219.38	108555	49445.6	528.53	6599.79	11.42	1162.68	3.2	4726.87	84.34	0.29	0.25	0	3.20888e+06	579.56	551.42	346788	551.42	0	0
5400.45	158146	12685.1	4174.68	22620	4485.69	1379.89	1.08	695.6	150.98	83709.9	19369.6	160.93	687.18	137.15	521.86	214.19	8155.16	2.54465e+06	0.13	75.75	15.88	2395.78	2321.9	5060.96	107495	36236.9	13637.1	6999.21	12.22	4320.94	108217	36237	13637.2	7017.33	12.25	1162.68	2.6	4779.6	16.24	0.28	0.25	0	3186225	682.2	654.06	370337	654.06	0	0
5450.72	157210	11808	4972.98	23475.1	4501.24	1385.93	1.24	668.21	145.16	91928.8	21877.8	161.65	690.29	134.52	510.89	202.44	7665.78	2.54434e+06	0.14	73.09	15.04	2911.64	2640.31	8502.61	103788	33018.2	16673.9	7379.28	53.22	4361.16	107879	33018.3	16674.1	7429.43	53.35	1162.68	1.8	4764.49	16.23	0.27	0.25	0	3.15836e+06	853.39	825.24	397509	825.24	0	0
5503.93	155768	11810.9	4981.03	24795.2	4503.75	1396.31	1.28	650.36	133.71	100164	23264.4	162.86	695.71	134.31	512.57	197.13	7161.98	2.54416e+06	0.15	70.98	13.64	3417.09	2817.66	8545.18	103284	32978.9	16817.7	7794.81	16.77	4403.73	107370	32979	16817.8	7849.81	16.9	1162.68	1.15	4727.57	39.44	0.26	0.25	0	3.11367e+06	1306.66	1278.52	440346	1278.52	0	0
5526.33	153827	11683.9	5010.65	26485	4506.23	1396.62	1.57	719.32	110.21	107118	26255.1	162.9	695.87	135.21	993.63	183.65	8169.69	2.54185e+06	0.19	79.81	10.72	3875.71	3190.8	8563.09	102705	32992.2	16822.7	8323.86	22.62	4421.64	106787	32992.4	16822.8	8383.77	22.75	1175.63	1.34	4688.26	50.31	0.88	0.86	0	3.05179e+06	2459.79	2431.62	497420	2431.62	0	0
5584.19	138700	11797.8	5286.69	40481.9	4733.54	1397.27	1.79	980.1	118.83	121383	33801.4	162.97	696.2	133.38	939.07	187.15	7573.76	2.54096e+06	0.22	112.72	11.68	4474.58	4075.71	8609.38	99727.6	32936.1	16912.8	11160.5	66.01	4467.94	103804	32936.2	16912.9	11225.4	66.15	1200.18	3.52	4665.8	27.2	3.43	3.34	0	2.53162e+06	10487.6	10459.4	990450	10459.4	0	0
5679.27	183666	15475.5	4683.66	41654.4	4527.38	1404.08	1.99	1145.48	117.66	133158	36047.6	163.79	700.44	135.84	914.09	191.47	7085.28	2.54069e+06	0.24	133.44	11.59	4965.64	4341.51	8713.87	99362.1	34317.6	15329.8	11698.4	14.05	4572.42	102716	35057.6	15329.9	11745.3	14.19	1200.18	49443.2	4556.19	35.53	40.47	2.05	0	2.5195e+06	567.76	539.62	1.0368e+06	539.62	0	0
6946.26	183010	14314.5	4357.57	42404.9	4457.07	1410.97	2.03	1224.56	143.01	144766	36594.7	164.09	701.78	135.38	878.14	211.19	6578.93	2.54063e+06	0.24	143.79	14.87	5471.53	4401.98	13283.6	98956.3	34290.6	10786.2	12102.9	14.99	9142.17	102308	34851.5	10960.8	12155.1	16.26	1200.18	49393.6	4481.48	94.63	90.84	2.72	0	2.50575e+06	466.57	438.43	1.05088e+06	438.43	0	0
7346.03	178958	16682.7	4298.24	43625.8	4474.06	1429.02	1.97	1282.83	138.68	155251	35543.6	166.22	713.64	133.7	858.22	206.91	6123.13	2.54076e+06	0.24	151.4	14.13	5925.29	4273.75	13313.7	98490.4	33912.8	11140.2	12551.8	16.09	9237.73	98490.8	37846	11281.8	12552.4	16.41	1235.34	49347.5	4455.28	58.13	142.96	1.72	0	2.48969e+06	536.5	508.36	1.06507e+06	508.36	0	0
7550.34	169613	17660.1	4518.97	50786.6	4894.63	1450.06	2.08	1332.51	110.99	164425	33057.7	168.6	726.82	132.94	854.87	189.08	5691.41	2.54107e+06	0.25	157.64	10.94	6350.79	3974.54	13339.5	89524.4	34888.8	11533.1	19448.4	438.63	9294.74	89524.6	38821.8	11644	19448.8	438.84	1235.34	42481	4444.07	57.26	160.14	1.44	0	2.23439e+06	27793.8	12377.7	1.26227e+06	12377.7	0	0
8151.3	163845	16247.7	4178.76	54113.2	4606.35	1500.5	1.72	1308.85	110.06	172918	30276.1	174.6	760.45	133.64	817.94	191.33	5291.96	2.5414e+06	0.21	154.93	10.91	6750.81	3640.93	13750.4	85970.2	34309	10366.8	21271.3	45.67	9783.39	85970.5	38133.7	10507.8	21271.8	45.99	1393.53	35415.5	4265.95	63.74	172.6	1.74	0	2.20825e+06	1540.88	1484.54	1.34226e+06	1484.54	0	0
8649.67	161249	7923.35	11784.4	56923.3	4506.15	1521.19	1.54	1320.55	91.11	180519	27314.1	176.95	773.96	135.4	815.27	180.91	4949.69	2.54174e+06	0.18	156.23	8.74	7098.06	3286.56	14371.5	83996.6	19338.5	24706.8	23166.7	64.23	10455.4	83996.8	23163.8	24796.6	23167.2	64.48	1410.46	29526.5	4259.4	33.59	175.4	1.28	0	2.14045e+06	2217.46	2183.54	1.4072e+06	2183.54	0	0
8906.13	146955	8891.36	10698.8	70826.9	4576.98	1537.62	1.41	1300.47	96.73	200509	24611.7	178.91	785.06	134.22	799.36	183.13	4504.53	2.54207e+06	0.17	153.8	9.33	7544.61	2963.54	14457.5	77137.3	21301	22726.1	29856.4	105.85	10570.1	77137.5	25109.2	22804.4	29856.9	106.06	1417.2	24616.4	4234.63	40.44	172.66	0.95	0	1.76573e+06	4139.46	4109.86	1.77351e+06	4109.86	0	0
9363.69	134940	8729.68	10159.9	83042.1	4548.49	1551.63	1.23	588.85	530.13	218552	22335.9	180.54	794.46	132.71	509.39	353.8	4200.23	2.54235e+06	0.15	63.4	63.77	7985.38	2691.69	15261	69608	21918.3	21336	37324.8	113.49	11387.6	69608.2	25709.3	21417.6	37325.2	113.7	1430.77	20523.6	4104.39	141.83	167.55	1.79	0	1.44648e+06	3575.18	3546.52	2.09413e+06	3546.52	0	0
9641.76	158280	8893.32	10575.8	89929.3	4982.63	1565.62	1.16	581.39	511.27	234461	20150	182.17	804.89	135.6	503.01	352.16	3852.57	2.5426e+06	0.14	62.46	61.36	8343.44	2430.82	15311.3	61599.8	22013.4	21997.3	43431.3	523.27	11477	61600.1	25786.5	22057.4	43431.8	523.55	1573.62	48129.7	4057.55	27.4	169.24	2.28	0	1.18821e+06	16153.8	16125.7	2.29312e+06	16125.7	0	0
10584	137459	7031.99	10602.7	112563	4530.57	1573.51	1.12	584.01	502.68	249111	21375.3	183.02	809.46	138.2	501.62	355.86	4162.19	2.5418e+06	0.16	62	59.61	7874.8	3372.46	18178.5	42251.7	15274.7	25041	64717.2	100.84	14775	42251.8	17337.4	26381.3	64717.5	100.96	1573.72	41743.4	4043.88	25.05	154.87	1.51	0	588365	3116.04	3087.9	2.95338e+06	3087.9	0	0
11740.9	161485	6900.55	9380.5	112960	4431.93	1580.79	1.94	578.29	475.11	264619	35292.3	183.83	813.94	136.27	499.36	351.65	3772.25	2.54026e+06	0.27	61.99	56.99	8186.47	4929.9	23214	42164.4	15176.9	19918.5	65128.5	8.31	21098.4	42164.5	17234.4	19976.2	65128.8	8.43	1589.93	62141.7	4017.11	26.31	175.13	2.04	0	587070	240.66	212.52	2.96408e+06	212.52	0	0
11981.5	161254	6455.98	9576.58	113148	4433.04	1583.03	2.45	573	457.89	278990	43750.4	184.07	815.24	134.97	494.85	354.6	3454.45	2.53932e+06	0.33	61.33	54.8	8503.09	5873.22	23651.2	37175.3	19300.8	20180	65192.3	42.62	21537	37175.5	21353.4	20241.1	65192.6	42.73	1589.98	59815.1	4001.84	26.21	211.9	1.93	0	585739	222.08	193.94	2.96337e+06	193.94	0	0
12316.1	161016	6448.05	9256.56	113340	4424.11	1592.6	2.57	570.33	425.55	291677	47475.7	185.18	821.95	133.46	493.75	349.51	3157.99	2.5389e+06	0.34	60.98	50.89	8797.99	6294.78	24088.8	37047.8	19452	19724.5	65241.4	8.35	21981.8	37048	21504.7	19778.3	65241.7	8.47	1589.98	58400.7	3989.08	26.01	256.56	1.87	0	584354	222.6	194.46	2.96473e+06	194.46	0	0
12617.7	160775	6513.97	8888.46	113507	4423.84	1598.05	2.6	564.14	396.85	303110	48090.2	185.79	825.16	130.93	490.12	348.62	2897.51	2.53885e+06	0.34	60.2	47.4	9010.16	6362.56	24613.9	36958.3	19610.7	19041.8	65259	8.15	22511	36958.5	21661.5	19093.4	65259.3	8.27	1590.04	57461.8	3978.16	25.95	306	1.98	0	582946	223.24	195.1	2.96162e+06	195.1	0	0
12882.4	160538	6288.76	8849.67	113724	4423.53	1600.81	2.53	556.82	374.29	313468	46677.9	186.1	826.99	135.17	492.13	356.53	2666.72	2.53899e+06	0.34	59.27	44.67	9244.99	6196.35	25101	36866.4	18487.4	19678.3	65350.5	8.17	23000	36866.5	20155	20111.2	65350.9	8.32	1591.24	56807.6	3943.63	49.73	358.33	1.85	0	581496	224.62	196.48	2.96307e+06	196.48	0	0
14203.5	160298	6059.94	7586.97	113906	4556.12	1612.53	3.17	578.02	342.36	322473	42806.7	187.41	834.16	134.22	485.16	357.2	2452.34	2.53945e+06	0.31	57.67	40.62	9456.13	5745.18	28091.9	36796.8	18305.6	16765.4	65386.6	35.98	26241.3	36797.1	19859.2	17061.2	65387.1	36.3	1603.5	56421.9	3944.45	27.24	414.97	1.88	0	580002	225.76	197.62	2.96193e+06	197.62	1	0
15002	160031	5968.27	6783.41	114073	4676.54	1618.01	3.61	622.65	338.41	330725	37356.5	188.06	838.34	501.5	1012.67	759.89	2686.46	2.5381e+06	0.46	66.22	37.39	9637.76	5106.97	29878.6	36676.4	18230.2	15111.4	65339.3	102.84	28163	36676.5	19770	15286.8	65339.4	103.1	1603.61	48827.1	3933.37	25.67	405.65	2.97	0	578460	241.43	209.99	2.9605e+06	209.99	1	0
16066.6	151426	11833.1	8079.01	108925	4685.16	1629.25	3.19	1383.05	304.75	337341	31897.9	189.3	846.5	142.61	488.97	367.19	2088	2.5407e+06	0.42	143.22	33.32	9718.8	4463.54	32068.5	36584.2	17192.6	13715.9	65021.9	128.06	30413.4	36586.6	18529.5	14024.5	65024.6	130.8	1609.23	38673.8	3864.17	58.99	354.42	3.2	0	576868	238.49	210.34	2.95917e+06	210.34	1	0
18618.4	150892	11455.4	6103.58	102773	4679.47	1633.19	2.54	1372.14	275.23	343762	27291.2	189.73	849.09	135.03	481.12	361.25	1928.66	2.54128e+06	0.34	142	29.81	9871.54	3920.57	32188.3	36500.1	17046.7	13750.9	63476.7	116.04	30562.6	36500.2	18365.1	14057.6	63476.9	116.36	1617.19	27118.4	3832.12	62.31	276.99	2.02	0	575221	229.77	201.63	2.95873e+06	201.63	1	0
20253.7	150625	9452.63	6469.7	99940	4678.52	1643.78	2.37	1240.78	367.33	349336	22941.3	190.91	857.25	135.05	440.18	397.55	1797.08	2.54179e+06	0.31	126.74	40.28	10002.9	3405.88	34905.2	36360.7	15136.3	12978.4	63578.2	116.75	33388.1	36361.1	16293.9	13336.4	63578.6	117.31	1734.39	16013	3761.7	4.43	181.15	1.66	0	573517	231.39	203.24	2.96043e+06	203.24	1	0
20523.5	150349	9388.54	6375.41	97443.3	4674.08	1644.77	3.26	5160.27	357.4	349375	20136.4	191.03	858.07	135.15	1721.44	420.17	3707.06	2.53889e+06	0.28	476.13	38.61	5833.25	6923.46	34975.8	36247.8	15298.1	13035	63538.3	115.93	33504.2	36247.9	16418.8	13407.5	63538.4	116.21	1734.39	9461.24	3819	6.58	118.28	1.46	0	571749	239.58	205.04	2.96219e+06	205.04	1	0
20774	150066	9307.52	6002.78	95509.5	4672.87	1646.07	2.56	4692.4	349.88	366869	24621.6	191.17	859.5	133.86	1581.02	428.42	3258.72	2.53813e+06	0.55	599.75	37.89	6098.78	7664.8	35387.3	36131.8	15333.5	12587.2	63541	116.34	33918.1	36131.9	16461.3	12950	63541.2	116.67	1734.43	5590.39	3809.09	5.74	76.78	1.45	0	569915	241.31	206.76	2.9601e+06	206.76	1	0
21376.7	205113	8360.62	6351.32	93917	4671.53	1651.64	2.9	5291.98	324.92	379925	26370.7	191.47	861.77	137.44	1516.61	434.35	2998.3	2.53788e+06	0.65	665.1	35.96	6365.59	7894.46	36005	36010.5	14915.1	12389.7	63643.9	116.1	34539	36010.5	15940.4	12851.9	63644	116.37	1734.48	58641.6	3799.95	7.51	93.04	2.76	0	568007	243.35	208.8	2.96119e+06	208.8	1	0
21566.2	204753	8237.09	6198.35	72762.3	4657.7	1652.04	93.14	18504.8	448.92	377020	24293.2	191.52	862.17	136.8	1596.75	436.55	2655.96	2.53815e+06	0.93	753.43	34.99	6486.61	7636.31	36045.6	35892.1	14682	12376.2	50530.7	125.49	34580.2	35892.3	15684.8	12837.8	50553.2	125.8	1738.22	57234.1	3734.35	34.55	146.72	3.33	0	565992	245.48	210.93	2.96106e+06	210.93	1	0
22125.8	204391	8152.44	5704.22	72356.2	4646.63	1735.59	2.56	5344.76	1169.49	449133	20731.8	203.2	1021.86	135.13	1283.82	442.42	2845.43	2.53857e+06	0.54	627.99	144.61	7483.58	7220.24	37525.8	35751.6	18026.5	10889.2	53069	116.2	36101.3	35751.7	19014.5	11335	53083.8	116.5	1738.25	56343.6	3724.29	36.01	176.86	2.74	0	563919	276.05	240.88	3.3487e+06	240.88	1	0
22326.5	204000	8373.91	5521.29	69327.3	4644.05	1736.77	2.3	5404.48	1161.77	458307	17587.7	203.35	1022.82	134.15	1305.8	442.46	2631.14	2.53895e+06	0.52	643.6	144.01	7703.16	6845.05	38194.8	35614.2	17804.7	10900.1	53232	121.08	36781.2	35614.2	18809.8	11336.4	53255.6	122.11	1738.25	55740.5	3811.22	45.11	225.85	2.76	0	561750	282.84	236.56	3.34895e+06	236.56	1	0
22603.7	203611	8361.54	5244.71	67679.7	4643.62	1739.96	2.53	5689.67	896.28	466923	14374.9	203.72	1025.35	135.68	1332.49	386.05	2438.26	2.53932e+06	0.55	659.01	110.74	7903.11	6462.34	38719.5	35470	16751.6	11384.6	53350.5	116.41	37336.2	35470.1	17753.9	11791.3	53377.3	116.68	1738.34	55392.8	3801.77	36.49	279.42	2.76	0	559480	285.64	239.36	3.3491e+06	239.36	1	0
22871.7	203208	8380.37	4988.63	66178.2	4655.62	1741.56	2.01	5670.76	877.75	474125	11934.5	203.88	1026.46	135.51	1321.6	386.6	2273.48	2.53961e+06	0.48	658.15	108.67	8079.1	6170.75	39260.2	35319	29300.7	10846.6	40933	122.85	37896.8	35319.1	30301	11233.5	40961.8	123.11	1738.38	55142	3781.09	35.79	344.71	2.74	0	557095	2119.95	802.2	3.34723e+06	802.2	1	0
23420.9	202793	7778.49	4992.36	64668.4	4645.27	1759.42	2.61	5388.91	1180.11	480782	10262.9	205.99	1043.92	142.2	1288.96	431.05	2097.94	2.53978e+06	0.53	615.15	145.14	8237.29	5970.97	40507.1	35165.1	28360.1	10507	40948.3	121.88	39175.5	35165.2	29342.2	10881.3	40975	122.15	1738.9	55019.2	3680.23	71.66	393.89	2.77	0	554583	296.87	250.52	3.35068e+06	250.52	1	0
23998	202377	7861.49	4643.67	63060	4644.83	1903.69	2.25	4876.96	1433.58	486864	9134.93	222.79	1054.34	135.97	1317.75	392.19	1924.61	2.53995e+06	0.52	570.34	160.13	8402.56	5836.28	41263.1	35004.4	19908.6	10322.9	48956.2	118.64	40024.5	35004.6	20839.7	10655	48982.9	118.95	1768.9	54938.1	3649.54	47.07	459.42	3.09	0	552110	295.91	249.61	3.35063e+06	249.61	1	0
24700.7	201931	7197.53	4228.5	62445.1	4657.67	1955.97	1.84	4497.82	1633.21	491680	8397.81	229.06	1068	134.76	1241.92	458.23	1768.26	2.54004e+06	0.46	518.28	187.09	8533.81	5748.21	42809.5	34831.5	44775.8	18073.7	14927.8	121.88	41647.8	34831.8	45672.8	18361.3	14954.7	122.35	1797.57	42204.4	3615.41	34.87	397.38	2.95	0	549312	1863.91	732.49	3.34967e+06	732.49	1	0
25466.7	191576	16126.5	4272.67	61462.7	4721.63	1966.32	4.66	5047.43	1621.83	496312	7822.84	230.47	1078.85	138.03	1275.12	471.4	1634.24	2.5401e+06	0.74	530.39	182.68	8654.25	5694.32	45329.5	34648.5	45354.3	16737.8	15121.7	121.25	44206.9	34650	46212.4	17055.1	15150.6	123.3	1877.38	27236	3588.62	40.21	283.09	2.29	0	546339	423.35	262.72	3.35135e+06	262.67	1	0
25605	187002	16519.3	4287.11	59670.9	4721.86	1981.13	10.16	4567.95	1843.65	500967	7488.51	232.79	1083.15	137.74	1261.65	504.48	1510.68	2.54014e+06	1.05	489.42	196.58	8777.94	5654.05	52114.8	34512.6	31725.1	23325.1	15375.7	187.52	51038.6	34513.2	32544.5	23637.7	15402.9	188.25	1885.47	14712.8	3551.44	39.3	169.66	1.59	0	543164	411.91	276.83	3.35204e+06	264.72	1	0
25880	186500	16248.4	4278.27	58576.8	4716.53	1992.21	4.37	4362.42	1823.81	504558	7012.71	234.08	1087.14	137.31	1269.95	520.19	1394.58	2.5402e+06	0.67	467.46	191.44	8893.22	5597.64	53219.6	34219.8	30923.3	23282.8	15503.2	111.3	52205.3	34219.9	31728.7	23547.4	15529.9	111.58	1886.97	7174.76	3537.76	38.48	92.7	1.35	0	539720	417.95	284.81	3.35503e+06	271.01	1	0
26053.1	186011	16208.2	4129.58	57982.5	4717.64	2142.97	4.24	4445.42	1620.73	507553	6618.96	247.21	1099.66	138.41	1291.09	517.67	1291.63	2.54024e+06	0.66	466.82	171.88	8975.1	5550.7	53580.6	33986.2	31563.7	22829.3	15181.8	110.96	52578.6	33986.3	32368.4	23082.3	15208.4	111.21	1891.14	4159.14	3538.4	22.81	58.01	1.3	0	536047	560.95	403.26	3.35708e+06	389.43	1	0
26076.1	185484	16205.6	4117.35	56962.5	4723.65	2145.5	4.35	4246.49	1567.77	511181	6263.17	247.29	1100.5	136.26	1310.73	520.94	1194.2	2.5403e+06	0.67	444.08	165.95	9055.12	5508.26	53662.2	33735.4	31441.9	22861.8	15421	113.56	52662.1	33735.7	32244.5	23114.2	15447.8	114.04	1891.14	2118.61	3516.06	29.11	33.07	2.48	0	532060	435.05	301.91	3.35935e+06	288.08	1	0
26196.2	184908	17076.7	3955.89	55093.5	4717.93	2193.69	8.22	3982.35	1572.37	514274	5988.2	253.43	1117.51	137.83	1353.74	493.27	1109.83	2.54032e+06	0.97	419.51	157.42	9135.76	5475.29	53904.1	33458.3	31324.5	22674.7	15756.9	113.85	52908.2	33458.4	32131.3	22919.3	15783.5	114.17	1891.23	879.83	3454.5	56.39	18.95	1.24	0	527697	53568.2	311.4	3.30636e+06	297.57	1	0
26303.5	184294	16086.7	3976.34	55092.8	4721.28	2219.3	4.55	3701.97	1581.56	516712	5738.73	256.29	1124.87	137.79	1359.22	504.15	1033.08	2.54035e+06	0.68	397.32	156.44	9210.03	5445.62	54152.7	33149.8	32495.2	22624.8	14689	114.43	53163.4	33150	33279.4	22885.2	14715.7	114.79	1891.23	367.44	3443.6	53.16	7.07	1.66	0	522833	1298.24	607.35	3.35972e+06	593.52	1	0
26399.1	183628	14708.1	5202.75	53922.6	4720.65	2260.6	6.75	3798.09	1684.29	519423	5480.91	261.08	1140.52	137.52	1312.12	549.15	953.94	2.54038e+06	0.77	392.9	171.73	9134	5414.28	54394.9	32809.6	32644.1	22259.5	14931.7	116.31	53413.6	32809.7	33416.2	22524.4	14956.9	116.61	1891.24	154.31	3430.48	30.31	3.41	1.49	0	517453	476.29	343.33	3.36553e+06	329.48	1	0
26559.5	182902	14151.5	5552.48	52769.6	4722.11	2320.51	4.9	4240.07	1925.44	520201	5402.37	267.63	1154.75	136.02	1236.77	586.07	918.47	2.54042e+06	0.75	385.43	185.67	9172.15	5390.73	54877.7	32422	24372	23450.8	21908.6	116.51	53904.2	32422.2	25116.7	23733.5	21935.2	116.84	1891.25	65.68	3382.98	38.55	12.96	1.42	0	511363	495.11	362	3.37116e+06	348.16	1	0
26671	182103	12226.4	5464.33	53357.7	4681.08	2352.48	4.97	4179.12	1799.23	548926	15240.6	271.4	1165.83	134.61	1244.25	588.45	4837.92	2.53499e+06	0.74	400.53	182.55	9221.48	6819.32	55117.9	31973.7	31058	23371	15500.4	119.58	54151.3	31973.8	31791.4	23660	15525.4	119.84	1891.25	28.81	3335.58	43.41	1.25	1.6	0	504301	8197.93	424.34	3.37029e+06	412.58	1	0
26774.5	181190	11900.3	5517.08	51057.1	4678	2355.51	5.35	4667.97	1874.01	586692	23192.4	271.73	1167.38	135.85	1185.01	601.27	4448.13	2.53405e+06	0.78	407.76	190.76	9618.45	7745.33	55212.9	31446.6	28703	25639.4	16004.8	121.06	54252	31446.7	29429.5	25929.9	16029.8	121.28	1891.25	12.76	3306.9	41.82	0.44	1.12	0	496001	572.34	438.86	3.38541e+06	425.04	1	0
26801.5	147094	7402.14	6106.14	78750.5	5163.59	2356.77	1084.29	4808.06	2025.79	620139	28095.6	271.84	1168.16	174.58	1133.43	615.45	4060.83	2.53349e+06	230.4	469.18	207.09	9656.38	8316.77	55289.5	30802.9	30168.8	24104.6	16619.1	124.6	54330.7	30802.9	30887.5	24400.7	16644	124.83	1891.25	11	3289	41.71	0.3	1.11	0	485848	617.84	484.72	3.39252e+06	470.89	1	0
26812.2	145991	6785.31	5689.38	69999.8	4689.37	2359.72	1074.03	4614.65	2024.95	651839	29306.2	272.15	1168.84	177.19	1122.78	629.14	3724	2.53333e+06	229.11	450.4	206.15	10027.8	8459.32	55397.5	30060	29891.6	24279.2	17335.1	131.1	54440.6	30060.1	30606	24577.6	17360	131.37	1891.25	7.3	3287.52	29.47	0.38	1.26	0	474102	698.3	566.78	3.40356e+06	552.81	1	0
26827.4	144405	6806.21	5662.89	61535	4697.17	2361.48	1065.31	4444.31	2157.48	679835	29072.3	272.36	1169.33	177.43	1147.3	606.52	3411.26	2.53337e+06	228.02	443.59	208.4	10339.7	8431.29	55457.5	28940.6	29217.8	24880.4	18429.3	150.94	54501.2	28940.7	29930.7	25179.7	18454.2	151.18	1891.25	6.11	3273.21	20.36	0.34	1.23	0	456303	867.01	733.91	3.41859e+06	720.08	1	0
26916.4	141892	6768.68	5602.44	56653.6	4729.42	2365.58	1056.42	4444.38	2204.17	705674	27476.3	272.77	1171.07	179.73	1109.39	630.73	3144.14	2.53355e+06	226.94	449.17	214.05	10583.6	8241.42	55679.4	27065.7	29230.2	24767.3	20133.8	168.51	54725.4	27065.8	29940.7	25066.6	20158.7	168.77	1891.4	5.43	3246.07	22.73	0.2	1.1	0	426877	1296.64	1163.53	3.44587e+06	1149.7	1	0
27040.6	134592	7041.62	5659.59	57539.3	5003.88	2395.03	1050.22	4150.67	2358.67	729180	23562.1	275.81	1178.5	181.28	1057.18	651.63	2888.36	2.53404e+06	226.14	429.42	208.86	10848.4	7782.3	56179	21376.6	29441	24369.7	24951.4	370.43	55229.4	21376.7	30153.1	24662.6	24976.2	370.69	1894.07	4.88	3175.59	63.25	0.22	1.12	0	337113	4460.09	4339.78	3.52107e+06	4319.55	1	0
27138.6	107683	6738.45	5319.05	81167.3	4824.19	2438.98	1044.37	3985.55	2298.69	750774	19920.1	280.04	1190.05	180.76	1036.28	635.4	2666.52	2.5345e+06	225.39	411.26	203.19	11088.1	7350.45	56519.2	8.72	41794.9	23865.7	34566.5	206.97	55574.8	8.95	42510.2	24149.4	34591.6	207.37	1894.52	4.19	3142.53	64.94	9.83	1.51	0	0.1	2094.2	1963.03	3.86961e+06	1942.79	1	0
27197	148044	6440.64	5230.14	77749.5	4701.81	2440.46	1037.6	3908.66	2301.5	770016	16838.8	280.18	1190.72	180.69	1027.72	650.45	2452.96	2.53487e+06	224.51	402.57	203.11	11296	6983.85	56693.3	4.56	41621.3	23694.8	34890.3	108.87	55777.1	4.64	42321.2	23966.5	34915.1	109.11	1894.52	40557.5	3124.5	52.26	32.27	2.28	0	0.02	358.44	238.14	3.87338e+06	217.9	1	0
27461.6	137012	17162.2	4929.01	74498.7	4738.69	2522.43	1038.13	3807.92	2246.24	787342	15093.5	288.4	1214.65	327.05	1190.17	782.5	2473.34	2.53429e+06	225.12	386.16	198.2	11473.7	6778.76	57559.6	13.63	40791.8	23522.9	34860.9	117.52	56666.6	13.71	41483.9	23778.5	34885.3	117.77	1895.12	40516.2	3094.3	53.58	73.73	2.36	0	0.05	347.34	225.99	3.87033e+06	206.37	1	0
27563.7	132759	16992.8	4958.2	71598.4	4678.34	2542.13	1032.04	3814.1	2435.63	802116	14377.6	290.34	1222.89	215.47	7638.48	7562.89	2136.42	2.52149e+06	224.27	429.24	236.79	11595.5	6654.46	57766.9	16.3	40213.9	23907.3	34774.5	122.09	56878.6	16.49	40900.3	24163.2	34799.1	122.47	1896.01	40473.7	3061.51	57.76	116.47	2.68	0	0.1	340.96	231.21	3.86575e+06	205.96	1	0
27602.1	132331	17101.3	4931.28	69146.9	4573.71	2560.69	1023.13	4135.55	2378.27	815994	14480.4	292.19	1227.52	183.86	7982.05	7309.47	1940.43	2.52148e+06	223.19	457.9	232.01	11725.5	6670.49	57966.2	4.57	40341.6	23678.4	34650.3	107.09	57079.5	4.67	41024.1	23937	34674.9	107.36	1898.88	40464.5	3023.78	13.27	158.32	2.71	0	0.03	343.59	228.03	3.85833e+06	205.46	1	0
27645.1	132096	16965.2	5018.75	66947.2	4534.49	2579.36	1018.29	4036.41	2433.06	828983	14986.2	294.42	1236.93	187.03	7447.05	7827.46	1787.61	2.52142e+06	222.55	439.64	243.72	11837.8	6735.24	58062.2	6.64	39447.3	24459.1	34630	109.22	57183.8	6.72	40119.7	24718.7	34654.3	109.47	1900.25	34375.6	3000.16	8.41	164.59	2.05	0	0.02	343.23	228.38	3.85799e+06	205.42	1	0
27764.8	131849	16819.4	4987.67	65128.5	4536.09	2599.22	1014.95	3839.29	2589.94	840586	14500.9	296.45	1245.08	191.21	7561.1	7685.23	1656.47	2.52148e+06	222.05	416.72	259.62	11974.2	6677.25	58911.6	21.87	36754.7	26145.5	34620.6	125.76	58042.5	22.1	37407.2	26410.2	34645	126.16	1904.84	26925.1	2931.93	40.77	158.01	1.86	0	0.04	343.12	228.12	3.8553e+06	205.31	1	0
27785.5	131591	16769.8	5015.48	63203.4	4533.03	2608.24	572	4133.07	2588.6	851433	14236.6	297.49	1248.79	154.12	7044.7	8239.08	1539.53	2.52151e+06	98.81	470.27	260.98	12163.2	6645.6	59245.1	4.13	37136.8	25536.7	34557.2	106.63	58377.8	4.19	37794.3	25801.2	34575.5	106.86	1906.54	21112.9	2904.62	34.46	146.9	1.68	0	0.02	342.96	228.12	3.85295e+06	205.16	1	0
27903	131335	16597.4	4987.38	61548.9	4532.39	2613.84	401.68	5141.11	2671.49	859788	14037.7	298.07	1254.01	146.66	6788.62	8267.57	1648.81	2.52155e+06	71.44	528.82	266.32	12238.9	6616.71	59310.7	33.55	36864	25697.5	34524.2	105.91	58449.3	36.26	37512.9	25963.7	34540.7	106.13	1906.54	16533.2	2888.07	34.22	133.45	1.54	0	0.02	345.25	228.7	3.85178e+06	205.74	1	0
28023.3	131066	16535.3	4670.3	60337	4531.66	2626.94	423.76	5083.5	3074.19	869175	13848.9	299.76	1264.69	150.94	6907.01	8040.98	1628.45	2.52155e+06	75.26	559.38	323.44	12246.4	6599.02	59431.1	3.05	35463.9	27066.6	34407.9	105.53	58579.9	3.1	36106.3	27331.9	34424.3	105.75	1917.64	12962.2	2834.5	52.83	120.65	1.44	0	0.02	342.66	227.81	3.8471e+06	204.85	1	0
28135.6	130827	16481.3	4498.37	58917.7	4533.95	2662.65	328.84	5064.72	3181.84	878239	13741	303.73	1279.94	151.37	6565.67	8290.5	1533.2	2.52156e+06	57.99	560.04	337.71	12363.2	6586.02	60036.3	17	35615.6	26177.4	34407	119.98	59198	17.13	36260.5	26426.2	34423.5	120.28	1917.64	10145.5	2824.63	50.8	105.57	1.76	0	0.02	342.48	227.64	3.844e+06	204.68	1	0
28358	130540	16333.8	4305.36	57721.8	4531.56	2709.22	329.93	9291.76	3165.47	882562	13709	308.57	1292.49	147.66	6387.53	8454.73	1423.25	2.52158e+06	58.02	661.98	334.9	12370.4	6581.82	61603.1	5.02	35371	24919.3	34355.8	107.53	60771.3	5.13	36017	25160.9	34371.9	107.81	1920.57	7946.4	2815.57	49.22	91.86	1.66	0	0.02	342.57	227.73	3.84367e+06	204.77	1	0
28615.3	130239	16409	3972.78	56450.2	4529.93	2765.44	330.55	6683.23	3326.41	892054	13631.5	314.18	1309.08	149.01	6221.4	8610.07	1321.01	2.52157e+06	58.12	623.46	352.72	12448.4	6572.44	62907.4	7.94	35163.7	23811.6	34330.2	110.56	62084.7	8.03	35800.8	24053.2	34346.3	110.81	1923.5	5731.81	2801.01	48.63	72.8	1.23	0	0.02	342.39	227.54	3.84217e+06	204.58	1	0
28695.4	129919	16435.4	3871.63	28618.9	4529.47	2780.92	384.48	6551.94	3391.01	898995	13565.4	315.86	1318.98	150.11	6183.88	8636.08	1229.65	2.52158e+06	66.56	606.36	359.64	12541.6	6564.83	63184	6.05	35142.5	23561.5	34304.7	109.04	62367.1	6.3	35775.1	23801	34321	109.5	1924.49	2741.14	2767.95	48.68	38.81	1.75	0	0.02	342.51	227.66	3.84147e+06	204.7	1	0
28711.5	129631	16450	3806.77	27719.6	4527.65	2783.06	236.22	6566.53	3514.95	904850	13493.2	316.09	1319.82	160.56	6134.88	8666.22	1145.78	2.52159e+06	39.02	613.43	377.8	12626.5	6556.23	63222.3	3.4	35639.7	23037.8	34269.6	105.88	62406.3	3.48	36269	23280.5	34285.6	106.13	1924.67	1315.07	2659.45	133.42	22.05	1.45	0	0.02	342.27	227.43	3.83993e+06	204.46	1	0
28958.1	129308	16216.5	3769.53	26210.4	4530.8	2810.61	245.4	6350.41	3666.17	909267	13377	318.96	1353.93	167.51	5548.32	9189.43	1078.11	2.52162e+06	40.09	586.14	396.97	12636.3	6542.08	64034.1	30.57	34793.5	22960.5	34197.2	135.9	63228.8	31.06	35411	23202.6	34213.7	136.6	1928.99	628.76	2711.73	36.79	12.46	1.3	0	0.09	343.91	228.36	3.8358e+06	205.95	1	0
28978	121656	19672	6622.53	26028	4721.27	2812.23	241.22	6586.66	3767.43	913888	13180.5	319.12	1354.54	162.65	5626.21	9135.52	999.33	2.52163e+06	39.33	624.76	412.69	12630.7	6518.73	64094.1	6.37	35177.3	22617	34153.7	108.89	63290	6.58	35782.2	22871.8	34169.8	109.26	1929.69	312.63	2639.04	27.28	20.14	1.13	0	0.02	342.06	227.2	3.8358e+06	204.25	1	0
31722.3	121772	18464.1	3766.46	26657.5	4532.19	2816.12	239.79	6700.82	3824.73	917821	13002.7	319.71	1358.73	168.27	5756.07	8973.37	946.19	2.52166e+06	38.91	617.33	423.85	12674.1	6497.48	64155.3	17.11	34949.3	22739.9	34153.9	120.05	63353.8	17.29	35544	23002.3	34170	120.4	1930.03	144.05	2619.06	29.9	3.74	1.43	0	0.02	341.88	227.04	3.83267e+06	204.07	1	0
31781.6	120514	18983.1	3708.52	26401.7	4552.79	2831.28	233.23	10510.9	5341.59	912984	14203.3	321.81	1445.45	1022.98	8887.11	9726.21	1791.91	2.51511e+06	37.5	594.13	460.65	12684.3	6495.73	64311.4	9.42	30775	26309.4	34331.8	358.75	63513.9	9.56	31343.6	26585.9	34352.2	362.54	1930.03	70.49	2481.48	85.34	2.07	10.98	0	0.02	341.63	226.78	3.82806e+06	203.82	1	0
33328.5	80764.7	20601.4	6967.95	53417.7	7447.32	2882.11	210.22	7052.02	3994.04	924575	12685.4	329.5	1817.69	410.45	6538.92	8562.74	1184.87	2.52049e+06	36.54	606.33	437.65	12752.5	6455.31	66703.9	17.7	32643.9	23392.3	34224.3	416.18	65878.1	41.76	33240.7	23667.8	34244.3	420.82	1930.39	48.54	2602.42	28.01	2.72	10.67	0	0.02	365.77	226.78	3.82773e+06	203.81	1	0
34230.3	138527	17472.3	3288.79	63441.6	4603.52	2926.47	190.77	7867.23	3970.47	927830	12345.5	336.06	2113.66	345.21	18023.9	8279.27	1079.33	2.50919e+06	33.79	678.92	432.44	12706.5	6400.33	68824.9	14.49	36818.8	21893.4	29320.5	415.35	68022.9	38.42	37419.2	22146.8	29335.2	419.98	1930.39	60266.3	2553.17	29.09	48.07	10.13	0	0.03	738.3	340.81	3.82468e+06	317.84	1	0
34304.2	138372	17316.7	3198.09	62643.5	4558.68	2948.27	101.77	8378.37	3989.64	947577	17838.3	339.07	2221	151.77	26914.7	8067.26	3892.37	2.49703e+06	18.56	707.35	426.48	9008.51	10711	69648.5	4.08	40145.2	21206.7	25777.9	449.12	68853.6	27.83	40734.3	21461	25794.3	455.2	1930.4	59075	2492.34	53.22	101.64	18.67	0	0.02	433.71	289.75	3.8217e+06	275.7	1	0
34317.8	133741	17070.7	3271.74	59242.3	4546.88	2950.33	62.1	8987.81	3969.72	973332	21016.8	339.26	2226.39	164.65	26973.2	7983.64	3377.07	2.49665e+06	11.99	684.02	413.93	9257.55	11127.5	69753.5	5.67	40427.5	21164.4	25451.9	438.73	68959.7	29.48	41009.4	21427.7	25465.4	444.61	1930.4	56874.8	2471.4	57.92	157.25	17.96	0	0.02	373.2	235.13	3.82191e+06	211.4	1	0
34341.4	133599	17053	3185.33	58657.8	4545.74	2953.51	264.95	10162.8	4530.39	997228	21885.9	339.78	2263.2	167.9	26813.6	8022.31	3098.22	2.49663e+06	15.25	744.78	425.54	9460.06	11224.9	69957.9	3.51	37993.8	23623.8	25223.2	436.42	69165.7	27.19	38579.5	23886.4	25232.4	442.2	1930.4	54852.9	2425.24	60.06	208.81	17.48	0	0.02	365.41	226.43	3.82038e+06	203.47	1	0
34356.6	126319	24146.2	3197.22	58058.6	4548.18	2956.62	298.35	9813.84	4526.91	1.02154e+06	20586	340.19	2265.32	235.77	24023.2	10719.9	2840.72	2.4968e+06	18.33	739.6	422.78	9723.3	11077.1	69977.2	16.72	37382.2	24163	25237.2	450.38	69186.8	40.59	37968	24422.8	25246.6	456.38	1930.4	52937.8	2414.63	55.96	258.8	18.12	0	0.02	365.33	226.35	3.8196e+06	203.38	1	0
34494.6	126162	24120	3056.64	57514.3	4554.68	2961.78	297.71	9818.64	4500.24	1.04307e+06	19050	340.71	2272.49	233.62	23793.2	10711.2	2608.87	2.49722e+06	18.31	716.91	419.78	9950.46	10922.3	70171.6	6.01	37436.1	23958.7	25191	437.59	69389.8	29.69	38022.3	24210.2	25200.3	443.42	1935.35	51141.2	2398.88	48.95	304.85	17.43	0	0.02	365.03	226.04	3.81415e+06	203.08	1	0
37530.7	126010	14664.5	9341.63	57082.8	4621.21	3006.99	299.08	10108.6	4430.47	1.06229e+06	17073	346.9	2518.38	234.79	21183.5	10540.5	7985.96	2.49438e+06	18.49	700.11	411.83	10230.9	10655.1	70658.2	4.34	37392.5	23524.7	25180.5	434.04	69769.4	28.04	38086.2	23775.5	25189.9	439.9	1935.35	49461.7	2393.91	46.08	349.18	17.21	0	0.04	364.94	225.75	3.81104e+06	202.95	1	0
37533.2	125857	14836.9	9121.05	56608.7	4677.18	3007.7	304.18	9821.52	4504.53	1.07965e+06	15670.9	346.98	2518.58	266.1	20871.8	10533.8	2248.9	2.50036e+06	19.39	698.13	409.55	10332.4	10553.5	70686.2	28.69	36483.6	24308.6	25182	459.53	69797.5	52.59	37172.5	24563.2	25191.6	465.62	1935.36	47892	2369.15	60.13	392.62	18.11	0	0.05	375.14	235.15	3.80719e+06	212.34	1	0
37580.1	125691	14861	9084.71	56192.2	4663.94	3017.62	302.82	9781.52	4465.19	1.0962e+06	14483.5	348.24	2563.55	232.1	20756.3	10543.1	2032.45	2.50067e+06	18.91	688.04	408.06	10503.2	10413.6	70828.1	14.7	36813.6	23887.6	25165.3	445.31	69992.4	38.37	37452.2	24140.4	25174.7	451.22	1935.36	40623.5	2343.75	58.48	373.96	16.91	0	0.02	364.73	225.74	3.80722e+06	202.77	1	0
37621.1	116439	24001.9	9282.8	55783.7	4662.24	3026.87	343.48	11285	5513.98	1.10821e+06	13513.8	349.38	2595.92	296.36	17993.2	10875.5	4510.49	2.50079e+06	23.58	707.74	442.22	10599.7	10296.2	70982.8	198.14	36492	24560	25134.6	433.33	70150.9	223.04	37126.9	24818.3	25143.9	439.11	1935.98	20456.4	6899.45	56.84	209.73	16.43	0	0.02	364.5	235.68	3.80382e+06	202.54	1	0
37669.6	118556	14673.3	9451.53	61214.3	4733.72	3045.82	420.55	9536.32	5601.98	1.13154e+06	18056.9	351.92	2716.15	315.15	18808.2	9848.25	5027.69	2.49939e+06	27.6	672.75	426.96	9823.83	11808.9	71123.9	277.14	36074.6	24444.8	25288.2	502.17	70296.1	302.83	36698.3	24705.9	25299.5	508.89	1935.98	14180.3	2313.49	105.07	2322.4	45.33	0	0.02	370.63	230.83	3.80201e+06	203.16	1	0
37702.8	104281	15253.5	10906.4	69138.8	5849.06	3057.83	314.06	9622.34	5954.5	1.15833e+06	25211.1	353.44	2763	250.73	18511.6	9889.91	4837.63	2.49855e+06	20.84	690	453.7	10183.6	12655.9	71214.2	9.57	35566.4	25072.2	25319.8	458.78	70387.9	33.11	36181.3	25344.8	25329.1	464.82	1936.12	6580.45	2535.18	265.66	3144.24	240.63	0	0.03	368.42	239.43	3.7993e+06	206.43	1	0
38200.2	157377	13996.6	9294.7	71291.9	4665.36	3086.79	314.83	9524.42	5959.04	1.1836e+06	29420.2	357.06	2860.48	250.28	18489.1	9798.84	4499.8	2.49803e+06	20.99	681.56	452.82	10534.5	13155.7	71425.9	7.28	35592.3	24757.3	25385.3	441.02	70604.7	30.77	36204.3	25025.8	25395.2	446.95	1936.43	58289.1	2309.23	38.86	2702.29	22.17	0	0.02	364.03	235.21	3.79467e+06	202.08	1	0
38405.3	144704	19658	15859.4	68826.4	4643.76	3097.06	168.66	9390.03	6235.85	1.20471e+06	30828.8	358.67	2908.55	264.31	18503.5	9634.4	4239.12	2.49788e+06	17.25	686.66	448.64	10874.5	13321.1	71592.5	734.14	34656.2	24769.9	25397.2	448.21	70698.5	769.04	35298	25069.8	25407.2	454.2	1936.43	55214.5	4324.14	35.19	1604.08	17.49	0	0.09	357.54	241.36	3.79312e+06	201.99	1	0
38415.2	144633	18992.6	16040	66614.8	4629.21	3100.12	159.85	9330.19	6236.39	1.22272e+06	30687	359.09	2924.02	257.12	19452.5	8697.02	3957.92	2.49788e+06	17.04	681.86	444.85	11155.6	13303	71627.1	4.19	35092.6	25067.4	25332.7	437.29	70733.9	27.67	35736.9	25375.4	25342.7	443.26	1937.67	54623.9	4027.96	42.94	1311.17	19.83	0	0.02	357.47	241.46	3.79048e+06	201.92	1	0
38415.2	144018	19381.9	15623.9	64593.7	4614.18	3100.12	164.14	8949.64	6511.14	1.24122e+06	29270.9	359.09	2924.02	268.7	21634.3	8748.68	3757.9	2.49571e+06	17.46	646.22	458.65	11438.6	13139.3	71627.1	5.51	33619.4	26304.3	25458.5	440.56	70733.9	28.93	34238.2	26629.6	25475.3	446.59	1937.67	55281	3054.55	52.35	770.57	17.26	0	0.02	357.7	241.7	3.78816e+06	202.16	1	0
39262.7	123030	31434.6	16829.1	65696.4	5943.58	3157.96	198.89	9389.09	6458.46	1.2562e+06	27257	365.21	3068.81	281.68	21508.7	8732.12	3492.52	2.49593e+06	19.37	662.87	453.39	11677.1	12901	71977.6	48.6	33232.3	26255.1	25462.3	446.3	71088.8	72.78	33849.1	26579.9	25476	452.4	1938.94	48114.9	3137.31	63.7	638.31	28.42	0	0.02	357.18	241.18	3.78669e+06	201.63	1	0
41564.7	118230	44368.8	13226.9	58924.4	4718.55	3208.54	206	9155.16	6945.97	1.26956e+06	24916.7	371.63	3216.17	282.53	21733.9	8200.27	3349.63	2.49626e+06	20.68	644.26	455.38	11894.6	12630.9	72433	48.8	33065	25897.8	25433.9	479.14	71569.3	72.78	33681	26197.8	25447.5	485.69	1939.09	36484.7	3106.58	53.98	423.19	18.35	0	0.02	356.79	240.79	3.77945e+06	201.24	1	0
41781	117756	41979.6	14610.9	35320.5	4609.47	3230.58	503.08	10392.5	7155.83	1.28265e+06	22762.4	373.44	3275.79	239.51	21699.8	7822.58	3306.65	2.49674e+06	30.87	686.77	431.5	12052.5	12402.7	72589.8	38.54	34113.7	24915.4	25242.1	470.1	71729.5	62.35	34702.9	25239.2	25255.9	476.53	1939.88	27822.6	3033.83	40.56	192.42	16.3	0	0.02	373.5	254.58	3.77672e+06	215.03	1	0
42314.2	117294	41697.1	14540.3	34226.6	4608.43	3266.75	486.46	8622.12	8919.39	1.2946e+06	20338.2	377.67	3371.54	205.83	20098.4	9354.75	3069.24	2.49702e+06	29.5	592.69	523.59	12272.3	12116.5	72816.1	46.53	32351.3	26401	25195.7	470.79	71959.9	70.15	32924.1	26737.6	25209	476.91	1939.88	21123.3	2988.69	45.23	168.36	16.08	0	0.05	356.26	240.09	3.76755e+06	200.71	1	0
43074.6	117115	41688.8	13734.4	33639.6	4605.23	3567.48	485.79	8773.3	8610.78	1.30931e+06	18169.7	397.28	3542.56	204	19450.7	9702.26	2798.58	2.49727e+06	29.78	587.26	510.37	12384.8	11859.2	73272.1	20.15	31891.2	26280.1	25148.8	440.41	72423.8	43.61	32454.7	26615.4	25161.8	446.38	1940.49	15992.9	2960.8	45.03	144.93	15.86	0	0.05	355.93	239.75	3.76295e+06	200.37	1	0
43636.6	116934	41134.9	13531.3	33284.9	4609.49	3828.07	485.68	8798.7	8361.61	1.3203e+06	16419.2	415.45	3692.8	195.88	19306.2	9616.04	2686.37	2.49749e+06	30.01	591.11	492.5	12578.2	11651.3	73681.4	8.58	31858	26155.1	24928	428.36	72838.9	31.83	32417.2	26493.1	24937.4	434.15	1940.49	12126.5	2945.88	44.16	123.03	15.46	0	0.02	355.91	239.91	3.76295e+06	200.37	1	0
43822.5	112236	43342.8	15419.7	32921.9	4650.32	3831.99	496.16	9720.32	8430.96	1.32973e+06	15052.1	415.92	3701.98	208.1	19206.7	9665.2	2532.69	2.49765e+06	30.97	656.44	491.39	12679.9	11483.3	73721.2	17.56	43048	26313.2	13502.1	440.24	72881.8	40.9	43598.5	26652.2	13515.8	446.16	1940.49	9212.14	2933.54	43.47	103.64	15.32	0	0.03	980.2	430.75	3.75911e+06	391.2	1	0
43838.9	107516	47788	14616	33284.4	4698.61	3834.1	492.28	9519.24	8319.42	1.34005e+06	13834	416.21	3704.37	199.15	19239.1	9660.34	2361.13	2.49778e+06	30.99	651.17	482.49	12823	11344.1	73753.5	16.56	43100.2	26218.8	13366	436.22	72915.9	40.03	43660.5	26545.3	13379.9	442.31	1944.4	6953.59	2947.49	47.04	93.32	18.68	0	0.18	356.03	241.46	3.75533e+06	201.67	1	0
44008.2	103546	50810.2	14509	33275.2	4752.05	3893.42	488.61	10456	8261.03	1.34813e+06	13140.8	423.4	3807.3	188.99	19068.3	9257.47	2344.4	2.49815e+06	30.89	671.18	465.96	12898.6	11307.8	74120.9	44.35	42662.6	26086.4	13306.1	439.08	73287.6	68.06	43209.9	26419.1	13320	445.04	1944.47	5243.34	2922.36	59.4	73.36	16.31	0	0.03	360.91	234.12	3.75533e+06	199.98	1	0
44669.8	136187	49665.7	14278.7	34608.5	4601.33	3986.44	486.64	11937.5	8872.58	1.35356e+06	12582.7	430.21	4003.82	178.69	17753.6	10361.2	2213.82	2.49821e+06	30.87	756.25	505.86	12907.3	11242.4	74532.2	10.75	43473.2	26366.3	11857.9	429.04	73710.9	33.91	44008	26700.4	11871.5	434.87	1944.47	36099.5	2917.16	34.67	65.09	15.98	0	0.06	365.44	229.31	3.75419e+06	199.94	1	0
47054.4	135968	46271.5	15288.7	33250.6	4595.62	4019.96	489.21	12147.8	8671.69	1.36075e+06	12125	434.19	4110.31	179.32	16538.5	11463.7	2082.81	2.49826e+06	31.3	762.99	501.27	13029.9	11188.1	74768.8	8.66	43607.7	25987	11850.6	432.41	73945.9	37.08	44124.4	26335.4	11864.3	438.33	1969.2	34729.7	2810.64	102.22	81.09	16.26	0	0.02	365.43	229.08	3.75121e+06	199.71	1	0
47945.8	135746	44604.8	16054.3	33040.9	4594.68	4140.75	503.86	11589	8986	1.36751e+06	11787.9	444.61	4316.37	189.16	15733.7	12021.7	1966.32	2.49832e+06	32.12	725.54	518.69	13148.3	11147	75378.1	29.71	40305.1	28594.1	11872.3	454.85	74565.8	58.27	40822.7	28930.1	11886.2	460.96	2006.21	34047.2	2786.77	56.91	105.94	15.89	0	0.02	365.42	229.07	3.75047e+06	199.7	1	0
48586.2	98149.9	66811.9	17143.2	44956.7	5129.69	4152.33	573.99	11097.7	9310.02	1.37267e+06	11493.5	446.02	4360.99	240.17	15050.2	12272.1	2211.79	2.49834e+06	37.56	705.72	533.3	13262.5	11112.6	75464.7	95.25	38885.9	29834.8	11933.5	434.37	74653.8	124.85	39388.2	30183.1	11948.4	440.25	2006.21	22668.1	13878	50.71	5.4	14.77	0	0.02	365.34	228.99	3.7497e+06	199.62	1	0
48890.6	84483.4	65682.5	17629.9	59601.3	4700.5	4281.76	75.6	14073.3	9063.04	1.37436e+06	11111	454.59	4441.3	217	14797.3	12377.6	2173.09	2.49839e+06	9.09	890.58	531.98	13172.5	11066.2	76183.3	30.48	42474.1	30597.8	6879.6	454.34	75394.2	53.49	42967.9	30942	6892	460.25	2008.04	22438	13836.3	61.26	23.99	15.92	0	2.42	1620.9	229.65	3.74506e+06	201.8	1	0
49004.1	132809	64796.4	18252.3	59510.4	4599.15	4287.82	64.28	13906.6	8967.76	1.37965e+06	10425.5	455.26	4461.91	211.77	14760.4	12388.3	2056.56	2.49847e+06	8.55	883.7	525.09	13273.6	11001.7	76224.3	6.27	41926.9	31176.4	6849.4	429.53	75441.6	29.13	42411.3	31522.5	6861.73	435.32	2020.34	70756.5	13820.2	43.65	83.55	17.07	0	0.04	369.72	233.11	3.74292e+06	203.82	1	0
49394	132632	63924.8	17835	57393.7	4598.29	4297.38	72.68	19996.8	10593.7	1.37904e+06	11708.1	456.3	4491.47	216.98	13946.7	12571.5	2346.54	2.49854e+06	9.21	1092.55	529.79	12584	10961.1	76299.1	20.56	42130.2	30246.2	7314.7	447.1	75520.4	43.52	42613.8	30581.2	7332.7	453.06	2020.34	69061.9	13730	43.92	147.92	17.26	0	0.02	365.02	228.66	3.74224e+06	199.29	1	0
50088.7	132455	64020.4	18626.1	57197.8	4601.52	4509.82	99.74	17414.2	8881.66	1.39238e+06	9662.64	471.38	4772.34	263.21	14077.7	12307.4	2273.28	2.49864e+06	11.11	1068.94	514.36	12741.5	10907.5	77440.5	81.63	42300.2	29724.9	7382.7	506.98	76675.2	105.23	42783.3	30056.3	7401.49	513.6	2034.45	64180.2	14031.1	61.46	205.9	17.4	0	0.02	378.21	228.63	3.74224e+06	199.26	1	0
50407.1	132269	65955.8	18446.4	57232.8	4601.44	4645.09	80.22	17928	8767.43	1.39789e+06	9356	482.04	5110.01	214.8	14208.7	12266.2	2331.64	2.49863e+06	9.61	1085.05	503.34	12868.5	10872.4	77988.9	37.72	43881.5	29163.9	7334.16	461.9	77232.3	60.8	44379.2	29489.7	7352.49	468.04	2034.45	55888.2	14458.4	72.07	239.31	17.5	0	0.02	394.96	228.64	3.74224e+06	199.27	1	0
50467.9	132090	65511	18736.8	38665.3	4605.69	4813.79	72.24	17729.1	8583.35	1.40133e+06	9125.86	493.26	5447.35	209.12	14096.2	11809	2498.37	2.49865e+06	9.39	1073.64	486.96	12987.8	10846	78406.9	6.85	44037.3	28746.5	7277.52	430.24	77657	29.57	44536.7	29065.3	7295.55	436.06	2037.01	48965.1	14437.3	50.3	260.07	16.43	0	0.02	394.8	228.48	3.73925e+06	199.11	1	0
50550.1	131890	65259.1	18777.3	36457.6	4571.56	4837.84	73.55	17735.6	8519.21	1.40546e+06	9205.58	495	5514.04	208.27	26195	11899	2779.61	2.48602e+06	9.6	1140.58	478.8	13047	10784.4	78472.6	3.94	43900.6	28811.2	7084.11	575.15	77724.3	26.58	44394.3	29130.6	7101.79	583.31	2037.01	42515.6	14376.2	52.59	274.26	29.65	0	0.03	556.44	327.97	3.73502e+06	298.6	1	0
51032.4	125785	71195	18307.4	36220.6	4542.6	5031.35	123.74	17575.2	8201.39	1.41099e+06	9523.08	507.02	5610.69	242.36	22194	11781.3	6581.7	2.48603e+06	11.34	1048.85	456.92	13092.9	10976.7	78871.8	5.29	43843.1	28626.1	7083.9	414.93	78128.4	27.91	44337.8	28942.1	7101.65	420.5	2037.64	37348.6	14322	57.91	281.36	23.29	0	0.02	395.1	228.76	3.73391e+06	199.39	1	0
51644.5	125599	65478.2	22753.5	36238.8	4542.91	5115.18	127.05	17085	8209.25	1.41788e+06	11251.6	512.99	5730.29	237.62	21392.7	12004.9	5950.55	2.48623e+06	11.62	1000.75	453.65	13328.6	11183.2	79368.4	8.13	43060.1	28705.2	7076.42	402.73	78628.8	30.84	43544.7	29025.2	7094.33	408.23	2038.4	32244.4	14249.2	69.29	282.28	24.01	0	0.08	394.16	228.23	3.73278e+06	198.83	1	0
52062.2	125393	64220.4	23346.5	36342.8	4523.84	5195.83	127.6	14551.7	10409.6	1.42477e+06	12131.7	518.56	5831.89	236.5	20765.1	12551.6	5709.41	2.48612e+06	11.81	853.01	564.62	13572.7	11288	79618.9	4.15	42950.6	28475	7070.98	398.7	78883.5	26.68	43432.6	28792.9	7088.78	404.05	2038.4	24339.1	14162.4	79.49	237.54	22.22	0	0.02	394.4	228.08	3.7317e+06	198.71	1	0
52641.3	124284	64571.4	23262	36493.4	4533.51	5311.56	128.92	14485.4	10100.4	1.43122e+06	12506.6	527.2	5987.85	233.76	19552.5	13462.9	5653.48	2.48608e+06	11.79	845.7	539.69	13794.3	11332.4	80164.8	8.82	42703.7	28159.2	7072.53	403.47	79433.4	31.41	43182.6	28475.6	7090.48	408.94	2146.54	15636.1	13986.5	77.33	170.53	23.39	0	0.02	394.36	228.04	3.73104e+06	198.67	1	0
52651.9	124261	63951.7	23689.7	36473.2	4561.68	5315.74	133.16	14254.8	10024.7	1.43667e+06	12499.2	527.85	6016.22	245.4	18928	13983.3	5472.26	2.48609e+06	12.03	818.15	531.18	13994.3	11331.1	80322.1	26.58	42610.2	27939	7085.58	421.71	79593.6	49.25	43087.9	28252.2	7103.71	427.31	2146.54	8819.54	13935.1	65.56	105.84	21.92	0	0.02	394.18	227.86	3.72764e+06	198.49	1	0
53075.9	120510	64049	23182.3	36393.9	4524.91	5484.38	129.93	14307.2	9517.11	1.44232e+06	12224.6	538.83	6385.82	230.17	18823.1	13675.5	5213.84	2.48611e+06	11.54	802.95	495.61	14226.1	11298.7	80903.6	5.27	42545.3	27341.9	7035.47	399.83	80184.6	27.66	43023	27644.3	7053.39	405.19	2164.62	4824.57	13859.9	60.45	63.46	21.22	0	0.02	393.99	227.66	3.72395e+06	198.29	1	0
53961.5	120287	63612.2	22594.6	36568.4	4491.04	5636.8	133.58	14745.4	9251.53	1.44843e+06	17025.5	549.89	6669.99	229.53	18366.3	13925.4	7512.13	2.48301e+06	11.83	780.11	468.04	13357.6	12900.6	81810.3	7.23	42239	26737	7001.73	400.53	81101.8	29.57	42714.2	27032.7	7017.21	405.97	2167.09	2649.09	13813.4	38.17	38.24	21.48	0	0.02	394.8	228.1	3.71792e+06	200.06	1	0
54813.9	120046	63612.1	21760.8	36676.1	4485.38	6011.18	133.49	14413.3	8639.24	1.46808e+06	20607	573.77	7311.71	229.13	18390.8	13301.6	7026.5	2.48255e+06	11.93	758.9	428.28	13769.5	13353.9	83006.3	3.67	42245.6	25547.4	6975.39	396.91	82310.9	25.93	42720.9	25830.2	6990.8	402.31	2172.39	1425.8	13765.2	32.69	22.51	21.33	0	0.02	393.47	227.14	3.7142e+06	197.77	1	0
54918.4	119808	63509.8	21718.2	36833.7	4487.37	6016.13	135.67	13869.7	8865.97	1.48495e+06	22536.5	574.25	7321.9	229.04	17984.8	13666.6	6608.36	2.48232e+06	12.11	715.72	430.43	14188.2	13582.9	83064.8	5.3	42112	25537.2	6976.03	398.6	82370.7	27.53	42582.5	25822.3	6991.51	404.01	2172.39	813.01	13716.9	30.77	14.01	21.23	0	0.02	393.43	227.1	3.71345e+06	197.73	1	0
55997.2	119574	63132.7	20926.2	37027.9	4507.43	6575.74	171.55	12790.3	8923.45	1.50096e+06	23316.7	602.35	8265.98	264.88	17283.8	13239.7	6260.57	2.48227e+06	13.14	652.68	420.43	14583	13671.6	84573.1	48.35	40920.6	24941.9	7024.14	447.74	83906.3	71.16	41367.4	25219.5	7040.46	453.88	2269.95	448.87	13543.9	54.66	9.17	21.82	0	0.64	392.65	225	3.71042e+06	198.26	1	0
56435.7	119315	59608.4	21192.7	39922.4	4491.05	6648.77	143.84	21566.1	9155.59	1.50669e+06	22902	607.12	8428.72	229.54	16195.2	13941.5	6254.96	2.48228e+06	12.49	1049.43	419.17	14477.6	13625.2	84925.1	6.53	37958.9	28272.5	6423.4	399.77	84262.7	28.65	38409.5	28550.1	6433.34	405.2	2270.67	249.83	13493.6	62.73	5.31	21.18	0	0.04	369.09	226.88	3.71012e+06	197.56	1	0
56711.7	119050	59326.2	20729.5	37774	4493.41	6711.77	153.43	20446.5	11376.1	1.51933e+06	21758.3	611	8579.29	241	16050.3	13802.9	6020.67	2.48243e+06	13.47	1051.41	576.43	14623.7	13488.7	85174.4	25.78	37656.5	28239	6442.85	419.51	84516.3	48.05	38105.3	28513.1	6453.07	425.16	2271.15	148.04	13470	41.14	3.94	21.5	0	0.02	372.21	223.69	3.70904e+06	197.5	1	0
56794.3	118774	59265.1	20682	37762.1	4495.07	6755.89	156.25	20103	11667.8	1.53238e+06	19919.1	614.62	8612.83	245.77	15825.7	13880.7	5808.9	2.48266e+06	13.52	1028.94	573.22	14947.3	13269.3	85422.1	27.24	37470.5	28176.4	6428.32	431.56	84766.3	49.52	37917	28450.2	6438.72	437.41	2271.15	52.48	13423.6	42.77	3.11	21.98	0	0.03	369.03	226.83	3.70868e+06	197.48	1	0
70255.2	118483	47158.9	20503.6	38153.9	4493.84	6881.05	152.38	21226.2	11803.5	1.54391e+06	18085	622.64	8893.14	230.1	15543	14098	5734.38	2.48288e+06	13.37	1037.95	585.43	15201.6	13051.1	87006	8.98	34641.5	29619.4	7180.81	423.53	86360.1	30.95	35089.2	29890.5	7194.47	429.28	13005.9	19.92	2984.67	40.32	13.42	21.36	0	0.02	380.98	226.55	3.7031e+06	197.18	1	0
70527	117950	46991.3	20215.7	38313.4	4512.47	6962.35	148.15	20380.2	11579.2	1.55651e+06	16008.8	627.34	9103.31	223.86	18372.3	13865.4	5497.02	2.48029e+06	13.17	1002.77	567.6	15511.2	12808.1	87414.5	3.54	35232.5	29168.5	6560.12	448.56	86773.2	25.38	35680.3	29434.5	6573.46	454.59	13006.1	8.31	2961.99	37.86	8.16	24.15	0	0.02	380.94	226.51	3.70238e+06	197.14	1	0
71686	117666	45879.9	20120.5	38566.7	4524.53	7276.84	156.75	19457.6	11843	1.56623e+06	14089.7	641.84	9414.48	232.94	17679.5	14268.2	5223.77	2.4805e+06	13.84	925.93	595.35	15797	12579.3	88162.6	32.64	34028.5	29502.1	6598.26	481.35	87530.4	54.5	34467.2	29767.7	6611.79	487.47	13006.1	4.07	2930.61	59.21	8.11	24.13	0	0.02	380.86	226.43	3.7013e+06	197.06	1	0
72303.2	113279	45329.9	20048.6	38595.5	4524.8	7483.5	157.84	18895.3	11894.4	1.57531e+06	12517.7	650.38	9623.07	230.92	17363.1	14394.2	4953.58	2.48071e+06	13.61	889.03	592.63	16011.2	12392.2	89084	18.94	34192.9	28478.8	6560.14	464.25	88460.6	40.76	34629.5	28737.6	6573.64	470.39	13006.6	2.84	2945.43	33.5	8.21	24.21	0	0.02	380.83	226.4	3.70022e+06	197.03	1	0
72714.9	112936	45247.6	19757.9	38861.7	4513.54	7561.88	154.02	18658.8	11697.5	1.58374e+06	11202.6	654.54	9780.54	225.12	17398.4	14270.5	4694.61	2.48085e+06	13.48	864.47	575.88	16241.2	12235.9	89455.7	3.6	34231.5	28127.2	6538.02	448.19	88836.4	25.24	34667.7	28382.8	6551.46	454.22	13007.1	1.92	2936.9	32.61	0.18	23.93	0	0.02	380.67	226.24	3.6976e+06	196.87	1	0
72838.1	112569	44528.1	19920.2	39370.6	4515.14	7631.48	156.79	21204.8	13758.1	1.58717e+06	11255.6	659.3	9838.43	225.3	16614.5	14214.5	4955.75	2.48099e+06	13.66	749.64	658.42	16239.7	12105.1	89789.5	4.07	32762.5	28417.1	7105.38	451.23	89171.4	25.64	33179.8	28680.3	7125.43	457.29	13007.9	1.57	2887.47	25	0.25	23.92	0	0.03	364.79	268	3.69591e+06	202.85	1	0
73102.3	112174	45090.5	20527	39499.5	4518.85	7677.39	159.73	17855.4	12353.1	1.60372e+06	9157.31	661.85	9920.55	231.28	16902.7	14385.5	4740.11	2.4811e+06	13.94	719.04	634.5	16540.6	11990.7	89972.3	7.76	33483.4	28530.1	7122.48	452.54	89355.9	29.33	33906.3	28798.2	7142.86	458.65	13008.1	1.87	2962.93	18.05	0.81	24.4	0	0.2	395.28	226.4	3.69415e+06	196.94	1	0
73314.1	111732	44674.9	20392.2	39899.4	4525.86	7843.54	161.44	16840.4	12453.5	1.61311e+06	8487.91	673.73	10082	228.53	16845.1	14209.6	4609.66	2.48118e+06	14.06	693.13	618.91	16773.2	11910.9	90220.7	13.49	33398.3	28308.1	7148.37	458.94	89607.3	34.98	33819.2	28573.7	7169.72	465.05	13008.1	1.22	2930.76	19.23	0.36	23.88	0	0.04	395.91	225.88	3.69046e+06	196.52	1	0
73358.1	111230	43434.9	21541.2	40323.5	4535.98	7843.96	162.86	16507.2	12240.1	1.6222e+06	7939.15	673.76	10082.9	224.87	16766.5	14332.5	4373.98	2.48125e+06	14.19	664.8	596.58	16981.1	11846.8	90224.1	11.74	33375.1	28310.7	7146.88	456.59	89610.8	33.16	33792.7	28578.5	7168.34	462.72	13008.1	0.91	2906.37	23.64	0.34	23.8	0	0.02	395.91	225.85	3.68982e+06	196.48	1	0
73613.6	109769	40847.5	23885.4	40880.8	4933.93	7860.08	132.96	18285.4	12200.3	1.62731e+06	7631.58	674.76	10124.7	217.17	22016.8	14714.1	4332.82	2.47549e+06	10.92	770.68	572.66	17088.2	11778.4	90333.6	83.5	32927.2	28490.9	7181.77	481.77	89721.4	105.55	33339.2	28761.8	7203.69	488.15	13008.3	2.16	2870.55	29.29	1.04	24.06	0	0.02	395.91	225.83	3.68946e+06	196.46	1	0
74419.2	108767	39181.4	24299.6	41526.8	5019.47	7984.56	104.2	17454.4	12255.5	1.6349e+06	7267.71	683.77	10322.8	258.82	15942	14773.5	4162.81	2.48126e+06	10.52	696.85	562.03	17276.6	11766.4	90583.2	29.83	32140.8	29108.8	7150.12	473.24	89974.9	51.16	32547.3	29382.2	7171.73	479.44	13008.3	1.05	2833.42	43.95	0.87	23.98	0	0.03	395.81	225.7	3.68763e+06	196.36	1	0
75226.2	107239	36415.2	24278.3	44775.4	5037.02	8174.42	94.19	17235.3	12115.3	1.64224e+06	7036.87	694.57	10515.1	185.31	15519.9	14779.1	3952.23	2.4816e+06	9.86	679.69	547.67	17377.5	11740.9	90889	4.12	31692.1	29275	7102.22	446.1	90286.2	25.17	32095.9	29545.3	7123.69	452.1	13008.3	0.34	2813.32	50.11	0.18	23.25	0	0.02	397.61	227.53	3.68243e+06	198.16	1	0
75770.8	143542	36072.8	23093.2	54133.1	5785.58	8346.38	104.7	16805	11730.1	1.65147e+06	6895.4	705.99	10836.5	206.23	18651.5	15333.5	4545.71	2.47665e+06	10.07	627.97	503.36	17463.7	11765.6	91420.5	22.55	35931.6	29087.9	2469.42	460.07	90822.5	43.71	36330	29358.2	2491.15	466.22	13008.7	45804.8	2761.65	79.74	37.64	25.36	0	0.17	557.87	326.65	3.67977e+06	296.96	1	0
76142.3	142896	36039.2	21898.9	55143.7	5499.15	8494.11	149.5	20718.9	13071.1	1.65233e+06	6991.98	714.41	11197.2	235.1	17991.5	14536.9	5598.66	2.4765e+06	13.02	788.61	643	17149.1	11760.2	91967.6	32.09	36970.8	28119.3	1719.8	472.64	91376.3	53.2	37381.1	28378.7	1732.66	478.88	13012.1	45777.2	2727.14	61.36	83.2	24.13	0	0.03	398.28	226.55	3.67943e+06	197.2	1	0
76613.9	142569	35015.4	21685.5	52592.6	5376.67	8713.85	118.37	19742.7	15026.9	1.72958e+06	6712.86	727.77	11527.8	227.12	17321	14719.1	5805.39	2.47648e+06	10.12	753.64	746.83	18161.2	11746.7	92594.8	14.42	36305.3	28158.8	1725.16	451.22	92008.8	35.27	36705.8	28421.9	1738.16	457.28	13015.9	45729.8	2701.38	60.57	130.86	24.09	0	1.63	404.89	1672.33	3.82954e+06	205.43	1	0
77323.6	135712	42710.7	21158	50735.7	5372.58	9009.1	151.01	19321.3	15477.6	1.73908e+06	6647.63	742.83	12368.1	286.98	17564.2	14166.9	5564.56	2.47648e+06	12.57	691.7	773.13	18391.6	11739.7	93552.7	80.59	34756.5	29675.7	1794.56	519.05	92850.5	101.31	35287.2	29938	1807.68	525.11	13024.7	45690.1	2775.11	52.94	178.41	23.92	0	0.02	430.43	238.52	3.82714e+06	208.94	1	0
77788.6	135476	39368.8	23484.4	49211.5	5465.77	9705.71	161.77	18681	14973.7	1.74633e+06	6596.54	807.95	12667.5	293.39	17241.6	14067.2	5348.89	2.4765e+06	13.09	641.91	712.32	18596.2	11733.1	94173.4	21.38	33740.8	30118.9	1730.32	458.33	93477.7	43.73	34206.7	30429.4	1745.43	466.21	13025.1	45636.6	2750.14	55.99	226.94	23.98	0	0.02	425.78	233.68	3.82273e+06	204.3	1	0
78042.9	135056	38085.2	24709.3	47491.5	5503.56	10224.9	153.04	18436.9	14386.2	1.75372e+06	6524.76	845.93	12818	293.72	18731	14920.7	5106.8	2.47401e+06	12.58	605.03	654.6	18706.9	11749.1	94641.1	14.8	33439.4	29932.8	1667.51	450.45	93950.4	35.27	33891.5	30258.9	1680.45	456.54	13032.3	45585.5	2707.93	80.61	276.09	23.82	0	0.06	424.84	232.97	3.82274e+06	203.62	1	0
78173.8	134714	37484.4	25052	45959.3	5509.55	10266	157.43	17836.8	14569.2	1.76218e+06	6484.46	848.53	13236.8	303.8	17597.2	15535	4924.59	2.47402e+06	12.85	570.78	647.49	18904.1	11744	94759.2	21.44	32908.2	30180.5	1676.35	457.25	94070.4	41.76	33352.8	30510.5	1689.48	463.35	13045.7	45534.6	2712.19	50.06	325.55	23.48	0	0.02	425.01	232.9	3.82226e+06	203.53	1	0
78413.3	130184	40461.1	24212.5	46254.6	5542.25	10398	183.25	17785.5	14270.4	1.76898e+06	6451.25	855.75	13450.7	411.05	17211.4	15998.7	4218.96	2.47403e+06	12.66	574.68	619.85	19053.9	11739.8	95042.4	8.19	34029.5	28711.5	1657.25	442.16	94357	28.18	34477.9	29033.6	1670.37	448.1	13058.7	45499.6	2649.35	53.09	376.85	23.63	0	0.02	414.95	233.13	3.82138e+06	203.64	1	0
78446.6	129832	40022.5	24402.9	45192.3	5493.94	10401.2	195.6	17678	13999.8	1.77452e+06	6423.31	855.87	13455.5	411.86	16697.9	16424.4	4130.32	2.47402e+06	12.99	577.9	582.18	19227.3	11736.1	95315	12.38	32665.2	29709.8	1659.78	446.24	94372.1	32.22	33360.6	30041	1673.16	452.24	13058.7	34954.7	2625.91	66.73	328.76	23.05	0	0.1	416.23	230.67	3.81717e+06	203.33	1	0
78652.1	129501	39693.2	24538.1	43938.4	5489.36	10561.5	188.52	17178.9	14056.2	1.78061e+06	6382.8	865	13761.6	409.94	16713.4	16145.6	3965.81	2.47401e+06	13.14	561.44	561.23	19388.8	11732.2	95628.5	6.05	31752.5	30335.3	1652.29	439.81	94689.7	25.6	32437.8	30672.9	1665.82	445.75	13058.7	22261	2637.87	45.42	230.73	22.7	0	0.17	413.41	232.93	3.8146e+06	203.27	1	0
79120.1	129075	41398	23943.3	40815.3	5623.82	10820.1	214.79	17603.8	14166	1.78541e+06	6466.03	876.14	14202.6	468.77	17243.9	19240.5	3798.61	2.47066e+06	14.9	512.05	575.67	19384.4	11768.8	96295.1	11.36	33303.6	29557.8	1583.22	454.01	95364.2	30.68	34019.2	29888	1596.67	460.09	13059.5	12196.9	2696.24	42.62	140.94	23.6	0	0.09	1150.97	461.04	3.81175e+06	430.61	1	0
79287.3	128674	40736	23549.2	35536.6	5617.47	10888.4	217.51	17846.3	13719	1.79653e+06	6422.8	879.36	14311.3	470.91	15918	19039.7	4904.65	2.47067e+06	15.25	548.55	549.4	19467.3	11763.5	96529.3	13.17	33154.1	29046.1	1871.45	444.46	95601.2	32.22	33865	29371.8	1888.4	450.44	13059.7	6682.87	2666.46	37.75	84.6	21.97	0	0.2	1323.97	954.65	3.80783e+06	925.27	1	0
79382.1	122267	47125.1	23231.9	31365.8	5626.48	10932.2	223.9	17731.5	13403.6	1.81332e+06	6355.92	882.07	14390.2	484.3	15817.4	18963.9	4684.18	2.4707e+06	15.09	536.77	528.4	19687.9	11757.9	96703.8	37.1	33151	28713.3	1889.13	466.34	95778.9	56.2	33862.2	29033.6	1906.6	472.48	13060	3684.8	2617.51	40.29	52.17	22.51	0	0.03	443.89	236.06	3.81003e+06	206.69	1	0
79514.8	121851	47160.8	23311.6	29964	5652.24	10990.5	235.77	18342.2	13284.5	1.82721e+06	6354.82	884.3	14498.4	472.4	16208.3	19197.3	21167.9	2.45306e+06	15.76	573.98	514.92	19974.7	11670.1	96870.5	21.67	33329.5	28567.2	1738.05	450.29	95947.8	39.95	34040.5	28886.3	1755.7	456.33	13060.3	2053.39	2573.77	54.92	30.4	21.52	0	0.19	514.97	277.58	3.80949e+06	249.5	1	0
82666.1	121404	44016.5	23211	29709.8	5576.08	11060.6	228.52	17940.4	13177.7	1.84221e+06	6210.32	887.54	14651.3	470.86	16157.2	18464.2	20837.3	2.45245e+06	16.32	559.51	491	20260.2	11660.2	97030.2	12.5	33131.1	28636.6	1724.78	440.59	96166.5	30.13	33789.4	28949.3	1743.08	446.67	13060.3	1149.51	2553.84	56.11	19.19	22.38	0	0.03	439.7	232.01	3.80113e+06	202.66	1	0
83816.4	120913	43890.2	22105.2	29451.3	5699.73	11355.5	231.98	17639.5	12845.9	1.8558e+06	6198.25	891.2	14935.2	457.07	15169.9	18307.6	20539.3	2.45338e+06	17.06	541.38	460.33	20547.3	11670.9	97380.6	7.36	33681.3	27763	1717.98	433.3	96529.6	23.69	34341.4	28061.9	1737.12	439.17	13060.3	651.59	2530.46	68.48	11.02	21.29	0	0.03	439.41	231.75	3.80062e+06	202.38	1	0
83976.9	110258	46640.4	21973.8	30025.1	5705.42	11450.1	304	17765.4	12986.5	1.86553e+06	6169.16	895.33	15084.5	530.86	15093.6	18181.3	20283	2.45337e+06	19.9	550.12	463.74	20716.8	11666.6	97614.4	14.63	33685.6	27491.7	1725.02	441.07	96766.4	27.58	34344.9	27788.6	1747.09	447.11	13060.3	290.86	2480.33	80.17	11.69	21.31	0	0.03	443.05	235.09	3.79823e+06	205.73	1	0
84945.6	109731	45486.2	21819.8	29920.2	5839.93	11472.6	312.41	17311.7	13138	1.87603e+06	6203.47	896.41	15130.5	535.09	15304.8	17650.9	20152.7	2.4535e+06	20.19	556.02	447.52	20951.5	11664.3	97667.9	18.46	33602.4	27817.8	1373.48	434.02	96836.9	18.67	34254.4	28107.7	1405.13	439.93	13060.3	136.6	2468.14	72.92	5.14	20.82	0	0.03	499.69	281.2	3.79755e+06	251.83	1	0
85021	109147	45412.8	21720.3	29872.4	5835.87	11941.8	324.56	16437.5	13291.9	1.88815e+06	6165.89	926.22	15245.9	524.94	15425.1	17399.5	19890.9	2.45349e+06	21.34	524.33	422.86	21198.1	11659.7	97864	15.19	33495.6	27607	1369.55	430.77	97035.4	15.36	34141.4	27899.3	1401.46	436.53	13060.3	75.23	2462.85	53.82	2.2	20.43	0	0.14	427	243.09	3.79009e+06	202.18	1	0
85190.9	108527	45147.6	21770.6	30002.8	5838.53	11986.9	330.28	16335.3	13141	1.89957e+06	6135.7	927.78	15346.5	522.57	15645.3	17071.6	19651	2.45349e+06	22.38	511.1	405.76	21437.7	11656.3	97972.8	11.47	32815.4	28115.9	1365.19	427.03	97147.4	11.63	33455.2	28410.2	1397.1	432.79	13067.2	50.82	2404.06	72.54	1.12	20.27	0	0.03	426.45	243.29	3.7874e+06	201.68	1	0
86435.6	107848	45113.5	20589.4	30269.8	5831.79	12214.5	335.08	16241.8	12748.8	1.90883e+06	6102.69	936.58	15671.9	516.62	15602.4	16840.3	19418.1	2.45348e+06	23.52	502.44	380.49	21664.2	11652.8	98471.7	5.62	33003	27452.5	1357.73	420.83	97656.4	5.7	33644.1	27735.7	1389.54	426.5	13075.1	40.69	2401.74	55.84	0.8	20.25	0	0.02	426.41	243.25	3.78666e+06	201.63	1	0
86435.8	105166	46549.1	21038.6	30682.5	5886.94	12214.6	268.2	15914.6	12844.4	1.91785e+06	6102.55	936.58	15672	458.46	15305.3	17131.5	19231.1	2.45352e+06	16.76	483.46	380.03	21854.6	11651.5	98954.2	23.65	31849.7	28052.3	1369.1	438.72	97656.6	25.79	32905.9	28396.3	1402.7	445.95	13075.1	30.35	2381.67	63	0.99	20.43	0	0.02	426.41	243.25	3.78666e+06	201.63	1	0
86774.2	102096	48799.3	20677.5	31183.7	5871.07	12400	262.6	16879	12549.2	1.9237e+06	6107.51	942.94	15972.6	422.94	15141.1	16995.9	19045.2	2.4536e+06	16.43	538.98	360.33	21979.4	11649	99480.2	3.62	32009.2	27562.2	1229.94	417.01	98188	3.76	33071.9	27901	1261.3	422.72	13075.6	40.95	2352.18	56.27	0.17	19.9	0	0.02	426.29	243.1	3.78123e+06	201.48	1	0
87030.2	101231	41845.1	27217.2	31866.8	5902.77	12551.8	282.52	16786.2	12104.4	1.93019e+06	6068.37	955.03	16083.9	447.03	15339.3	16553	18874.2	2.45362e+06	17.3	530.41	331.6	22116.1	11647	99869.6	39.51	32138.7	26811.5	1266.79	453.76	98632.9	39.92	33160.2	27134.2	1298.44	459.75	13075.6	41.44	2338.73	54.64	1.14	20.75	0	0.03	425.74	242.6	3.77438e+06	200.98	1	0
89060.9	100166	40682.8	25819.2	32671.7	5878.07	12731.2	270.2	17075.7	12212.2	1.93617e+06	6068.63	960.45	16422.3	419.83	14940	16432.7	18772.5	2.4536e+06	17.23	575.61	319.09	22196.8	11645.3	100143	4.11	31661.9	26981.6	1142.47	417.51	99012.9	4.19	32593.1	27286.7	1173.06	423.15	13075.6	40.3	2303.5	64.21	0.21	19.76	0	0.03	495.87	303.48	3.77089e+06	259.71	1	0
89268.6	98945.6	40267.2	25075.3	33740.3	5899.17	12814.4	277.31	28348.7	12567.7	1.92985e+06	6063.52	962.01	16572.8	417.6	14430.2	16309.8	19015.5	2.45361e+06	17.83	1000.53	347.03	21885.1	11644.1	100355	3.6	31428.7	26959.6	1114.15	416.98	99305.6	3.66	32317.3	27225.4	1144.62	422.61	13082.3	40.27	2302.29	38.98	0.29	19.74	0	0.03	425.38	242.24	3.76497e+06	200.62	1	0
89298.1	97405.7	40133.1	24843.1	35023.5	6038.65	12828.7	285.96	28224.8	12446.6	1.93827e+06	6059.22	962.77	16612.7	426.55	16518	16470.9	18830.6	2.45061e+06	18.11	999.16	288.31	22080.3	11684	100419	26.14	30332.2	27632.9	1137.5	450.52	99373.5	26.38	31192.5	27920.2	1168.15	456.4	13082.3	40.3	2285.78	34.09	0.41	19.61	0	0.02	425.24	242.08	3.76461e+06	200.46	1	0
89369.7	95316.4	38878.2	25018.1	37819.5	6036.29	12871.9	278.89	28393.5	12396.7	1.94546e+06	6029.05	964.84	16698	413.92	16390.6	16513.5	18660.2	2.4506e+06	18.27	1007.68	278.81	22216.1	11682.2	100611	3.56	30081.7	27640.9	1168.8	414.72	99577.3	3.62	30938.4	27918.8	1199.78	420.32	13082.3	40.15	2261.05	41.86	0.62	19.45	0	0.03	424.39	242.79	3.76337e+06	200.39	1	0
89387	135106	38448.7	25113.8	39807.6	6086.07	12880.4	280.65	31257.3	12330.3	1.94938e+06	6037.15	965.42	16719.9	413.26	16099.7	16541	18721.6	2.45059e+06	18.59	1144.72	270.28	22255.3	11681	100664	3.63	30053.7	27645.2	1105.83	414.79	99634.4	3.7	30904.2	27923.5	1136.26	420.4	13082.3	43120.5	2257.33	34.8	34.37	20.58	0	0.04	425.14	242.05	3.76287e+06	200.42	1	0
89737.3	125678	37962.9	24794.6	47733.6	6431.07	13013.8	292.87	30056.2	13171.4	1.95636e+06	6030.89	969.09	16952.9	429.48	16292.2	15918.5	18570	2.45062e+06	18.76	1073.06	320.2	22405.8	11680.2	100963	41.89	29917.8	27110.4	1145.48	454.05	99948.1	42.32	30755.8	27383.5	1176.28	460.03	13082.3	43077.6	2232.15	41.98	79.59	21.74	0	0.11	425.16	241.44	3.75999e+06	200.36	1	0
90747	89918.7	37217.6	23943.6	83580.7	6365.9	13221.5	237.24	29844.5	13051.8	1.96342e+06	6011.34	977.72	17176.4	405.73	16129	15862.1	18464.8	2.45061e+06	16.45	1061.57	309.48	22538.4	11679.2	101541	17.09	29815.4	26763.9	1091.67	430.59	100531	17.28	30651.5	27035.1	1122.24	436.34	13082.6	43031.8	2218.68	36.03	122.86	20.48	0	0.03	424.96	241.79	3.75949e+06	200.19	1	0
91886.5	134030	36040.7	22999.7	84289.7	5995.48	13404.7	243.27	28910.7	13577.4	1.96841e+06	6004.31	985.93	17384.8	403.33	15888	15924.5	18227.1	2.45061e+06	16.91	1028.33	314.26	22733.2	11678.3	102033	12.96	29307.1	26800	1083.79	424.86	101027	13.13	30108	27101.9	1114.29	430.58	13082.8	87353.7	2197.08	48.85	203.2	22	0	0.03	407.98	258.31	3.75515e+06	199.96	1	0
91936.8	133716	35889.5	22978.4	83526.9	5988.32	13423.6	239.07	28644.6	13621.3	1.97514e+06	5992.14	986.4	17411	397.16	15855.5	15977	17893.4	2.4506e+06	17.04	1010.5	310.21	23062.8	11677.5	102074	4.18	28109.7	27991.7	1072.78	415.34	101071	4.25	28908.6	28293.4	1103.13	420.94	13082.8	87250.9	2164.69	73.06	293.61	21.63	0	0.02	407.94	258.29	3.75317e+06	199.91	1	0
92832.8	105575	61938.8	23359.5	82696.4	6168.05	14125.1	315.49	27425.9	13729.4	1.98317e+06	6003.05	1021.97	17894.5	447.78	15219.9	16009.2	17576.1	2.45062e+06	18.29	944.45	309.94	23389.5	11677.4	103050	25.95	26901.8	28039.1	1095.17	437.8	102061	26.25	27684.9	28340.3	1125.76	443.64	13136.9	49809.4	21142.4	204.49	317.71	126.43	0	0.02	407.87	258.21	3.75302e+06	199.84	1	0
93154.9	105063	62582.7	23038.9	81677.8	5990.75	14232.8	305.37	27069.8	13687.7	1.98977e+06	5986.21	1026.42	18030	434.51	15216	15957.6	17231	2.4506e+06	18.38	914.98	302.55	23705.6	11676.8	103308	5.52	26529.4	28233	1071.4	416.79	102340	5.61	27311.1	28516	1101.76	422.41	13137.4	41048.8	10303.9	106.26	200.66	21.07	0	0.02	407.83	258.17	3.75229e+06	199.8	1	0
93386.5	104753	62293	22748	80556.4	5998.99	14322.2	310.92	26283.1	14018.5	1.99686e+06	5986.41	1029.5	18139.8	435.41	14903.5	16167	16871.6	2.45061e+06	18.82	861.86	314.81	24068.4	11676.6	103504	12.57	26028.6	28406.8	1078.74	424.21	102538	12.72	26804.2	28692.6	1109.17	429.9	13142	32983.1	6967.68	131.92	180.65	21.37	0	0.03	407.89	258.06	3.75194e+06	199.78	1	0
94014.4	103021	63800.4	22300.4	78899.6	6097.34	14396.9	289.43	23956.9	15832.7	2.00495e+06	6074.74	1031.33	18230.8	414.06	14619.6	16240.1	16478.6	2.45077e+06	14.72	753.56	385.13	24255.3	11676.1	103670	14.85	26051.2	28131.5	1079.07	419.21	102706	15	26821.1	28420.5	1109.48	424.81	13142	26281.5	6004.9	99.72	158.14	20.01	0	0.03	408.24	258.59	3.74927e+06	200.22	1	0
94228.8	102720	63313.2	22544.2	77581.3	6077.43	14606.2	285.59	23444.9	15746.3	2.0114e+06	6050.82	1033.44	18424	407.31	14412.5	16243.9	16116.7	2.45077e+06	14.82	700.08	388.97	24558.2	11673.9	104234	3.13	25729.7	27734.8	1063.09	406.89	103274	3.19	26495	28023.2	1093.36	412.39	13142	21140.5	5713.22	86.65	140.47	19.34	0	0.03	407.62	257.95	3.74892e+06	199.59	1	0
95166.5	102410	62311.2	22303	76266.7	6080.88	15088.7	293.99	22504.8	15709.5	2.01859e+06	6036.8	1040.3	18981.7	409.51	14211	15843	15290.5	2.45078e+06	15.33	632.16	397.09	24779.7	11671.8	106511	7.74	25458.5	25544.3	1066.89	411.62	105562	7.85	26218.4	25825.4	1097.17	417.17	13142.4	17588.8	5614.68	80.26	129.2	19.37	0	0.03	407.64	257.98	3.74877e+06	199.61	1	0
95180.7	102086	62027.7	22079	75321.8	6082.69	15095.4	293.19	21641.9	15670	2029310	6022.62	1040.64	19002.2	406.22	14130.8	15733.6	14890.5	2.45077e+06	15.55	582.52	393.57	25369.3	11670	106528	4.72	25377.8	25619.6	1061.56	408.5	105579	4.8	26134.3	25904.1	1091.8	414.02	13142.4	15103.1	5582.99	76.22	122.7	19.59	0	0.09	407.27	258.07	3.74827e+06	199.65	1	0
95513.9	101774	61010.7	21365.4	74970.8	6105.55	15317	321.69	20261.3	16945.5	2.03698e+06	6034.44	1049.21	19306.8	418.6	13855.2	15165.6	14647.4	2.45078e+06	16.54	581.1	422.5	25913.8	11669.2	106986	17.51	25198	24918.7	1057.71	421.59	106042	17.75	25946.7	25202.5	1088.11	427.27	13142.4	12733.2	5514.2	80.3	114.57	19.43	0	0.03	407.56	257.91	3.74727e+06	199.53	1	0
95680.1	101383	60185.4	23228.2	73317.8	6081.31	15524.4	300.85	20137	17078.1	2.04516e+06	6000.32	1059.39	19439.7	401.51	14026.9	15162	14070.6	2.45079e+06	16.29	566.37	402.36	26489.8	11667.7	107262	4.13	25158.1	25191.5	1037.84	407.91	106321	4.21	25913.3	25481.6	1067.97	413.42	13142.4	8679.86	5615.5	81.32	87.45	18.87	0	0.03	397.42	278.73	3.74402e+06	199.37	1	0
95741.2	100974	60133.6	23219.2	29840.1	6077.98	15543	303.05	19833.3	17006.5	2.05268e+06	5993.27	1059.77	19471.2	400.99	14037.9	15161.6	13497.2	2.45078e+06	16.67	541.79	391.35	27059.7	11666.9	107334	2.79	25129	25153.6	1035.89	406.55	106394	2.85	25883.9	25443	1065.99	412.05	13142.4	5476.52	5614.28	65.66	61.33	18.64	0	0.03	396.47	279.82	3.74042e+06	199.42	1	0
96392.6	96592.7	58716.7	22210.3	33293.8	6201.66	15788.6	899.73	23678.9	20386.3	2.05133e+06	6222.16	1068.1	19897.5	609.58	13454.5	15317.2	12674	2.45081e+06	74.39	960.15	659.91	26740.6	11674.9	108064	14.71	24677.3	24706.3	1036.1	418.74	107135	15.29	25415.1	24998.8	1066.72	424.77	13161.5	3464.75	5465.6	67.22	42.07	19.62	0	0.02	381.11	280.05	3.74044e+06	199.64	1	0
96783.5	96199	58349.9	21922.3	30731.8	6081.91	16121.9	938.97	23083.8	20437.7	2.05851e+06	5998.06	1076.69	20111	600.03	13342.3	14973.1	12337.8	2.45078e+06	79.7	928.57	591.48	27180.7	11666.5	108441	9.31	24341	24411.3	1027.96	413.13	107523	9.46	25074.4	24695.6	1058.1	418.71	13162.9	1845.64	5445.12	63.46	23.23	18.53	0	0.02	380.56	279.57	3.74029e+06	199.17	1	0
97072.8	95692.9	58278.3	21713.5	29285.6	6081.98	16295.3	981.07	22852.5	20289.9	2.06429e+06	5983.09	1080.88	20295.3	585.24	13336.9	14830.7	11903.6	2.45079e+06	85.8	915.37	577.94	27606.6	11665.7	108717	2.88	24268.1	24232.5	1020.61	406.64	107806	2.93	24995.9	24516	1050.63	412.13	13163.6	1018.45	5429.33	62.15	13.37	18.35	0	0.03	380.55	279.56	3.74014e+06	199.16	1	0
97184.4	93093.3	58203.3	21839.7	29941.9	6292.56	16371.1	1063.16	22159.7	20421.9	2.07005e+06	6015.92	1083.23	20362.3	575.99	13227.4	14769.5	11375	2.45078e+06	95.35	952.65	565.76	27936.7	11666.7	108819	9.79	24248.7	24101.5	1021.81	413.79	107911	10.08	24969.4	24386.7	1052.05	419.52	13163.6	590.91	5411.36	57.97	8.21	18.5	0	0.02	380.38	279.36	3.73585e+06	198.96	1	0
97481.9	129502	57624.9	22165	30489.1	6124.32	16683.9	1175.49	21590.8	20246.3	2.07629e+06	5989.17	1102.49	20497.2	592.66	13094.4	14703.8	10975.5	2.45079e+06	106.91	906.92	555.85	28348.8	11665.4	109148	28.03	23797.5	24106.7	1040.32	432.32	108245	28.34	24511.9	24391.6	1070.59	438.08	13170.7	37764.6	5361.56	68.14	35.13	19.88	0	0.02	380.32	279.33	3.73585e+06	198.93	1	0
98177.7	129158	58994.5	21875.5	30439.2	6192.06	17057.1	546.96	24055.4	18583.7	2.0818e+06	6084.84	1118.35	20804.1	499.85	22118.5	14103	10516.8	2.44247e+06	34.35	1026.52	458.53	28811.1	11670.4	109763	39.08	24476.9	23310.8	1036.32	524.19	108870	39.53	25212.5	23585.5	1066.54	530.69	13176.5	37585.8	5510.54	62.47	70.64	25.72	0	0.03	395.5	279.33	3.73585e+06	198.93	1	0
98256.2	128776	58217.6	22456.9	30630.1	6192.96	17091.5	458.23	24140.5	18574.7	2.08707e+06	6161.54	1119.78	20844.6	475.03	22010	14093	10186	2.44246e+06	30.34	1001.52	448.6	29136.8	11669.9	109839	9.38	24357.1	23198	1169.24	512.32	108946	9.65	25076	23485.8	1201.19	518.83	13178.1	37481	5468.49	53.4	108.21	25.6	0	0.04	395.32	279.07	3.73211e+06	198.74	1	0
98505.3	128384	57781.4	22133.2	30744.8	6620.65	17194.1	486.21	23834.9	18294.4	2.09095e+06	6008.38	1121.86	21009.4	480.08	22933.5	13962.8	9735.52	2.44143e+06	33.2	982.88	445.77	29467.6	11666.9	110133	19.62	24349.7	22755.2	1220.5	510.96	109244	19.84	25066.6	23040.7	1252.78	517.28	13178.3	37389.7	5417.69	50.58	146.92	25.13	0	0.06	394.92	278.51	3.7248e+06	198.32	1	0
98691.4	128028	57662.7	21938	30888.7	6603.94	17390.5	418.96	23727.4	17910.1	2.094e+06	5983.93	1131.6	21136.7	444.69	22922.5	13915.6	9287.91	2.44142e+06	27.05	962.4	419.31	29874.1	11665.6	110370	44.17	24138.8	22658.5	1170.01	493.04	109497	44.83	24854.1	22928.5	1201.82	499.18	13178.4	37279.5	5433.2	54.34	185.52	24.91	0	0.03	394.56	278.39	3.7182e+06	197.99	1	0
99384.2	127428	57229.3	21623.9	31119.2	6609.32	17648.7	337.21	23332.2	17610.2	2.09775e+06	5986.93	1136.22	21482.7	392.67	22816.4	13725.4	8904.88	2.44142e+06	18.74	933.57	401.75	30254.8	11665.8	110977	5.05	23824.5	22292.7	1171.53	495.24	110123	5.16	24520.2	22561.5	1203.35	501.43	13178.4	37206.4	5435.77	50.13	225.6	25.07	0	0.03	394.55	278.38	3.71806e+06	197.98	1	0
99577.9	126988	54303.3	24254.8	28234.3	6610.47	17730.2	399.95	26597.8	17673.1	2.09803e+06	6064.9	1137.8	21630.9	404.02	23461.9	13663.5	7719.68	2.44144e+06	27.18	1434.45	409.22	30004.5	11676.3	111179	9.2	23470.1	22295.3	1179.65	500.29	110331	9.33	24161.5	22561.6	1211.53	506.51	13178.4	37161.8	5385.95	52.03	266.57	25.44	0	0.05	394.79	278.55	3.71454e+06	198.25	1	0
99902.4	125072	54548.3	23376.7	29116.5	6669.55	18164.7	522.21	24233.8	18643.1	2102578	6164.86	1173.17	21893.8	497.49	21288.9	14986.1	7427.14	2.44149e+06	30.66	1219.99	533.94	30343.7	11678	111600	142.48	23088.4	21826.2	1257.13	563.09	110773	144.13	23772.4	22073.3	1289.9	570.03	13201.2	37120.5	5322.24	44.55	307.93	24.89	0	0.5	395.55	274.83	3.71454e+06	198.28	1	0
99985.7	124338	53895.3	23837.9	29900.2	6653.57	18220.8	386.38	23038.7	19904.6	2.10651e+06	6030.34	1175.37	21942.2	442	20160.7	16198.4	7152.69	2.44143e+06	21.9	1127.8	622.35	30630.7	11669.4	111680	91.97	22612.8	22388.2	1207.05	513.31	110854	93.04	23291.9	22641.3	1239.24	519.68	13201.3	28559.1	4701.36	431.54	324.89	69.52	0	0.24	394.63	277.2	3.71454e+06	198.03	1	0
100481	115551	54606.1	26540.9	34135.6	6706.11	18478.2	349.1	43779.5	27069.9	2.08172e+06	6432.95	1181.99	22263	426.04	18894	17030.6	6794.98	2.44146e+06	21.03	1937.23	1076.77	29332.9	11677.3	112188	84.7	21349.7	22252.5	1769.01	523.09	111370	85.67	22005.2	22511.5	1807.47	529.54	13206.6	16288.6	4463.52	261.65	408.21	139.18	0	0.07	1304.57	863.63	3.70853e+06	782.04	1	0
101283	114414	54353.5	25588.2	35019.9	6681.38	19088.2	346.6	30605.3	27315.5	2.09451e+06	6715.36	1228.02	22740.4	412.67	18821.1	16707.8	6913.46	2.44144e+06	21.64	1550.54	1112.48	29880.8	11686	112934	81.22	21545.8	21608.6	1919.34	509.5	112125	82.16	22210.4	21862.1	1959.36	515.81	13215.4	9071.39	4323.83	92.94	870.72	35.63	0	0.02	306.54	284.74	3.7006e+06	204.33	1	0
101283	109558	54528.2	25766.7	37158.9	6665.9	19088.2	349.03	31427.3	26617.5	2.10085e+06	5998.39	1228.02	22740.4	432.68	18880.7	16813.9	6824.48	2.44141e+06	21.71	1632.36	1078.2	30028.8	11665.8	112934	122.53	21730.5	21804.2	1801	494.84	112125	123.96	22396.2	22067.2	1840.74	501	13215.4	5071.52	4339.67	80.69	65.94	23.43	0	0.02	301.06	280.46	3.70014e+06	197.12	1	0
101700	100033	59644.8	27488.3	39747.7	6762.52	19967.1	415.41	33212.2	24524.6	2.10465e+06	6067.47	1297.03	22960.1	436.23	19400.7	16242.6	6623.73	2.44145e+06	25.78	1617.72	1004.15	30209	11669.4	113302	135.24	22172.6	21132.5	1899.55	539.29	112500	136.8	22843.5	21393.3	1940.37	545.94	13215.4	2832.75	4380.97	73.33	40.71	23.65	0	0.04	311.61	277.35	3.69999e+06	197.04	1	0
103663	115565	59424.8	25480.3	49183.1	6822.23	20021.9	265.48	33172.5	23918.6	2.1104e+06	6635.13	1298.36	23014.6	343.39	19537.9	16262.9	7350.67	2.44025e+06	18.76	1593.32	948.91	30392.6	11824.6	113408	53.23	22625.1	20786.2	1861.06	495.18	112610	53.87	23301.1	21040.4	1901.5	501.34	13215.4	26629.1	4359.9	73.56	44.77	24	0	0.02	311.63	277.42	3.69999e+06	197.01	1	0
105627	126713	59469.3	23082.6	69084.7	6706.81	20552.1	201.06	31828.4	24174.7	2.11452e+06	8370.05	1312.95	23581.3	308.47	17145	17559.3	7971.51	2.4395e+06	16.06	1528.22	952.83	30552.2	12054.6	114321	52.02	22555.6	19769.6	1927.48	491.47	113535	52.64	23231.2	20010.2	1968.61	497.58	13221.5	56738.7	4352	61.72	87.61	24.37	0	0.06	311.43	276.97	3.69629e+06	196.81	1	0
106493	148490	58661.3	22607	69761.9	6536.88	20789.1	198.53	31202.6	24124.8	2.11797e+06	10805	1322.93	23859.3	302.9	17085	17607.9	7525.71	2.43918e+06	16.3	1484.68	931.41	30787.5	12353.3	114838	49.63	22231.8	19611.5	1858.68	489.42	113986	50.25	22973.4	19851.7	1899.11	495.54	13223.6	78494	4317.97	70.41	153.84	25.18	0	0.1	310.64	276.98	3.6894e+06	196.53	1	0
106938	148005	58595.8	22154.9	70112.8	6533.75	21644.1	198.51	30865.5	22964.9	2.12622e+06	12390.3	1373.38	24260.8	301.23	17119.7	17250.4	7195.17	2.43898e+06	16.52	1450.01	846.36	30942.7	12547.5	115301	47.77	22228.1	19157.6	1848.93	488	114455	48.35	22969.6	19391.8	1889.22	494.07	13230.1	78194.8	4303.6	66.22	230.64	24.83	0	0.02	311.06	276.86	3.68939e+06	196.45	1	0
107407	147486	57199.4	22927.4	70529	6538.3	21855	202.59	30245.3	22667.2	2.13398e+06	13255.8	1385.26	24519.5	305.37	16302.1	17796.8	6937.33	2.43888e+06	16.91	1381.12	825.06	31238.8	12653.3	115627	48.99	21750.5	19021.7	2094.77	489.81	114787	49.59	22480.8	19257.2	2137.98	495.91	13232.5	77963.4	4295.58	47.18	312.27	24.79	0	0.02	310.88	276.67	3.68591e+06	196.26	1	0
108056	146910	56941.7	22470	70991.3	6538.45	22030.8	205.53	29928.9	22221.1	2.14127e+06	13529.9	1397.4	24677.2	300.47	16245.4	17804	6638.95	2.43884e+06	17.2	1350.9	775.58	31514.4	12686.7	115832	48.33	21860.5	18965.1	1835.63	489.69	114997	48.93	22590.9	19198.5	1875.92	495.8	13232.7	75145.6	4279.32	46.99	380.38	24.85	0	0.04	319.53	285.5	3.68508e+06	205.09	1	0
108458	146264	56537.2	22434.1	71520	6538.5	22199	206.26	28836.2	22382.9	2.15276e+06	13280.1	1404.5	24949.7	297.53	16043.7	17816.3	6349.02	2.43887e+06	17.43	1215.73	822.4	31801.7	12657	116183	45.94	21663.2	18817.8	1832.69	487.97	115353	46.51	22387.8	19051.7	1872.93	494.05	13235.9	71650.5	4255.52	50.14	443.72	24.56	0	0.02	308.85	278.63	3.68449e+06	196.24	1	0
108541	145529	55862.2	22953.5	72117.5	6549.23	22640.3	215.07	27698.9	22281.7	2.16459e+06	12700.3	1432.73	25091.7	297.98	15887.9	17902.7	6083.1	2.43894e+06	17.89	1149.82	779.12	32071.5	12585.8	116346	49.04	21188.2	19114.5	1836.67	492.04	115519	49.67	21907.5	19350.5	1876.96	498.19	13235.9	68770.1	4252.64	34.8	505.05	24.54	0	0.03	310.76	276.59	3.68434e+06	196.19	1	0
108977	144652	55654.3	22642.9	72410.3	6568.4	22700.5	229.13	26954.1	22102.8	2.17229e+06	11897.7	1437.09	25139	308.12	15493.4	18284	5848.76	2.43905e+06	18.86	1076.29	764.64	32317.8	12487.2	116413	56.84	21194.4	19001.1	1845.71	501.05	115587	57.58	21910.4	19238.5	1886.14	507.32	13236.9	60692.8	3118.23	972.62	551.69	63.82	0	0.02	310.46	276.25	3.67796e+06	195.84	1	0
109652	143485	54792.5	22496.8	65363.5	6939.14	23246.6	213.51	26390	21485.2	2.18144e+06	10693.2	1454.18	25763.2	293.87	22124.2	17796.4	5598.05	2.43253e+06	18.29	1053.62	732.8	32464.7	12312.1	117131	43.82	20840.4	18524.8	1833.28	627.14	116313	44.36	21550.4	18758.6	1873.52	634.67	13237.8	43839.3	2554.16	1675.72	420.04	31.62	0	0.02	310.27	276.06	3.67443e+06	195.65	1	0
110948	142104	54050.6	21843.1	65597.1	7005.29	23926.1	213.95	25914.3	20698.8	2.19003e+06	9648.56	1497.67	26674.8	313.91	15164.8	17246.5	5404.45	2.43924e+06	18.59	979.7	673.47	32653.3	12215.8	117952	40.85	20624.3	17883.6	1827.6	639.54	117145	41.35	21330.7	18109.9	1867.79	647.19	13239.2	28018.4	2535.55	1680.86	295	25.65	0	0.02	310.09	275.88	3.6711e+06	195.47	1	0
111238	139069	54112.1	21598.8	67239.6	7067.85	24039.8	213.97	25568	20395.6	2.19738e+06	8778.83	1502.2	26828	288.47	15177.4	17089.3	5186.75	2.43945e+06	18.65	943.97	650.72	32856.1	12112	118154	36.54	20624.3	17682.6	1830.08	639.8	117349	37	21330.7	17906.4	1870.3	647.45	13241	17184.5	2528.9	1648.82	200.36	25	0	0.02	309.98	275.77	3.6711e+06	195.36	1	0
111978	115898	52752.3	23427.6	86535.5	8012.92	24259.6	279.57	27608.8	20250.7	2.20309e+06	8455.11	1510.53	27134.5	294.12	15088.6	16293.4	5087.21	2.44003e+06	20.73	885.6	617.47	32631.1	12418.1	118533	17.9	20641.1	17184.8	1910.86	656.65	117733	18.14	21345	17405.7	1952.05	664.5	13242.5	9961.17	2461.37	1632.32	128.54	24.66	0	0.02	310.26	276.05	3.6711e+06	195.64	1	0
112224	156883	51942.9	22113.8	88895.5	7037.63	24434.3	221.06	28527.4	19269	2.21154e+06	8026.45	1518.56	27496.4	283.46	15335.4	15784.6	4849.01	2.44006e+06	18.68	880.3	595.33	32792.9	12372.4	118775	5.17	20706.4	16970.5	1859.46	640.67	117977	5.28	21410.3	17190	1900.05	648.35	13243	46996.7	2444.62	1593.41	114.23	25.58	0	0.02	309.92	275.71	3.66792e+06	195.31	1	0
112289	156592	50201.6	23690.2	87931.1	7020.55	24459	214.76	28292.1	19250	2.22066e+06	7787.11	1519.34	27530	280.41	15259.6	15864.4	4652.59	2.44008e+06	18.82	841.78	606.54	32952.1	12344.4	118824	2.13	20622	17018	1853.15	637.3	118027	2.19	21323.4	17239.3	1893.65	644.92	13243.3	44531.2	2709.08	1295.54	126.21	25.32	0	0.02	309.92	275.7	3.66792e+06	195.3	1	0
112863	143748	61074.2	23289.2	88263.2	7114.6	24744.7	291.18	27975.6	18968.9	2.22701e+06	7564.95	1531.97	28204.6	425.83	15190	15095.9	4495.85	2.44012e+06	20.46	832.38	577.4	33084.4	12317.8	119268	2.12	20673.5	16522.2	1847	637.29	118476	2.18	21373	16740.3	1887.44	644.92	13245.6	43088.7	2675.99	1290.9	150.37	25.29	0	0.02	309.84	275.63	3.66645e+06	195.23	1	0
113116	135865	65574.8	23325.7	88423.2	7334.36	24918.2	334.49	27733.3	18793	2.23485e+06	7359.15	1542.83	28377.2	457.72	15008	15016.1	4387.24	2.44013e+06	24.42	810.62	562.51	33235.3	12292.4	119452	14.65	20537.4	16390.9	1861.9	651.48	118663	14.9	21232.9	16608	1902.58	659.33	13248.9	42151.3	2662.88	1303.35	198.8	30.33	0	0.02	309.84	275.63	3.66645e+06	195.23	1	0
116070	131516	57207.2	27436.4	87220.5	7031.36	25085.4	326.89	27590.9	18687.3	2.24025e+06	7175.22	1550.77	28567.3	426.1	14913.7	14794.8	4258.69	2.44016e+06	24.23	774.11	564.76	33387.7	12270.1	119756	3.43	20295.2	16261.7	1845.99	638.66	118973	3.51	20981.9	16480.6	1886.43	646.31	13258.1	41507.5	2647.87	1239.97	212.98	25.16	0	0.02	309.68	275.46	3.66327e+06	195.06	1	0
116214	130349	54975.4	30227.9	82569	7033.39	25133.7	318.88	26760.9	19381.2	2.24411e+06	7014.77	1553.05	28643.9	499.78	14880.8	14678.7	4109.58	2.44018e+06	18.4	751.59	576.01	33520.6	12251.1	119850	7.48	19897.5	16533.8	1848.83	642.88	119069	7.6	20577.6	16757.3	1889.31	650.57	13259.5	41209.1	2561.03	1276.88	252.61	25.71	0	0.06	309.36	274.92	3.65644e+06	194.73	1	0
117060	129935	54531.2	29633.9	79162.9	7024.64	25265.5	319.22	26524.4	18895.5	2.24739e+06	6890.41	1558.83	28782.1	494.03	14791.3	14543.8	4068.55	2.44019e+06	19	751.88	561.36	33571.8	12235.9	120022	3.4	19827.7	16448.2	1838.68	638.57	119244	3.47	20505.5	16671	1879.04	646.21	13268.8	41054.4	2605.19	1187.42	294.64	25.03	0	0.02	308.78	274.55	3.64646e+06	194.17	1	0
117942	129485	54722.5	28339.7	75825.8	7071.24	25423.9	327.26	26352.2	19855.5	2.25214e+06	6812.13	1565.55	28925.3	491.2	14553.2	14454.7	4011.96	2.44033e+06	20.06	798.12	639.75	33559.3	12226.1	120228	2.87	19584	16358	1968.69	636.07	119454	2.94	20258	16578.8	2010.84	643.68	13284.6	40958.5	2693.27	1030.78	353.34	24.79	0	0.02	308.77	274.56	3.64646e+06	194.15	1	0
117942	128985	54718.5	28288.7	72482.4	7072.52	25423.9	345.04	27783.4	19763.8	2.25631e+06	6743.94	1565.55	28925.3	490.56	14570.1	14464.6	3838.27	2.44033e+06	21.5	860.7	634.59	33551.6	12217.2	120228	3.98	19772.3	16368.4	1715.48	637.16	119454	4.08	20447.5	16590.1	1754.73	644.8	13284.6	28824.6	2625.16	1009.3	276.5	24.33	0	0.02	308.78	274.57	3.64646e+06	194.16	1	0
119174	128486	48722.8	28256.3	58172.9	7105.57	26241.4	359.2	27512.7	19712.5	2.2658e+06	6985.87	1630.1	29371.3	489.45	14188.9	14227.8	3795.85	2.44034e+06	22.88	828.06	597.88	33000.9	12209.3	120646	7.06	19251.9	16124.7	1993	640.49	119879	7.28	19909.8	16347.5	2039.62	648.26	13287.9	18600.6	2591.03	985.2	196.87	24.54	0	0.1	1590.45	1318.72	3.64253e+06	1237.91	1	0
120999	97496.9	71171.5	27248.4	54833.9	7668.58	26701.7	419.98	27088.1	18940.7	2.55397e+06	6599.91	1645.41	29854.1	527.35	14066.8	13696.8	4041.84	2.44037e+06	27.42	814.66	575.41	36697.9	12198.8	121301	54.56	19084.9	15457.8	2207.44	637.82	120546	56.25	19723.7	15672.4	2259.3	645.5	13321.5	9688.45	2637.01	947.83	1620.47	67.3	0	0.03	338.2	303.71	4.09542e+06	223.3	1	0
121057	153693	70492.4	26567.6	48750.5	7148.66	26730.8	438.12	27246.9	18630.1	2.55924e+06	6598.3	1646.8	29898.9	538.07	15663	13554.9	3901.31	2.43881e+06	29.17	810.11	566.94	36820.5	12196.9	121348	58.12	19196.5	15246.3	2212.12	638.39	120593	59.82	19837	15457.6	2264.04	646.05	13337	60820.1	2540.26	900.9	51.57	25.74	0	0.02	332.64	298.38	4.09183e+06	217.98	1	0
121898	152151	66354.2	29791.9	45815.7	7156.12	26958.1	449.48	27196.8	18374.3	2.5663e+06	6566.7	1656.34	30184.4	523.86	15713.7	13276.4	3753.28	2.43879e+06	30.96	805.19	554.22	36964.9	12193.4	121658	55.76	19160.5	14974.2	2211.95	636.65	120909	57.38	19800.8	15180	2263.88	644.27	13371.4	60755.8	2531.58	866.16	112.59	24.67	0	0.02	332.49	298.27	4.09138e+06	217.86	1	0
122474	150035	66626.9	28997.2	47390.3	7159.76	27165.2	459.28	26511.8	18774.2	2.57119e+06	6541.47	1666.02	30412.2	512.21	15692.3	13097.1	3617.17	2.43878e+06	32.45	765.39	578.13	37069	12190.4	121958	49	19116.2	14737.4	2206.94	632.14	121214	50.49	19755.6	14939.1	2258.81	639.7	13403.3	55278.4	2560.41	792.09	160	24.52	0	0.02	332.28	298.07	4.08777e+06	217.66	1	0
123819	146438	64490.5	29925.6	50742.4	7300.38	27501.8	465.45	27112	21470.5	2.57244e+06	8661.3	1682.58	30764.6	501.76	14727.6	13378.1	3827.01	2.43918e+06	33.95	664.56	608.47	36660.6	12244.5	122411	42.86	18107.2	15066.4	2865.31	631.86	121676	44.18	18725.4	15275.9	2928.53	639.42	13492.5	49396.9	2486.6	727.93	195.13	24.16	0	0.09	2648.2	1714.27	4.07952e+06	1620.3	1	0
124933	124075	68015.1	29871.5	69474.1	8242.57	27691.3	441.93	24924.6	19584.6	2.58848e+06	6717.28	1694.9	30965.6	472.16	15160.2	13334.9	3722.31	2.43918e+06	33.84	657.82	576.36	36852.4	12234.3	122688	5.21	18575.6	14982.7	2915.75	634.27	121957	5.35	19211.5	15194.6	2980.31	641.94	13506.5	44179.7	2583.53	710.48	221.92	23.97	0	0.03	491.68	319.78	4.08548e+06	226.18	1	0
124934	109038	66073.5	31733.3	83959.2	8382.24	27691.6	386.38	25376.2	19741.4	2.59313e+06	6787.14	1694.92	30966.6	393.73	14820.4	13520.5	3727.71	2.43917e+06	33.79	701.45	581.5	36905.3	12244	122688	1.91	18122.1	15260.5	3001.58	628.79	121958	1.96	18731.4	15484.9	3073.52	636.3	13506.5	39549.3	2570.77	696.38	249.04	23.79	0	0.03	482.7	311.08	4.08237e+06	217.48	1	0
127448	141247	64577.7	28113.6	88023.8	7354.85	28003.9	400.76	25902.1	19356.4	2.59881e+06	7138.09	1708.43	31273.1	877.02	15936.7	13883	4178.5	2.43579e+06	38.01	735	566.35	36904.4	12270.2	123158	2.91	18184.2	14707.4	2900.96	694.77	122437	2.99	18791.1	14930.3	2965.46	703.2	13551.8	68929.2	2531	649.43	282.31	31.07	0	0.03	482.27	310.67	4.08191e+06	217.08	1	0
128348	137352	64289.1	27752.3	85560.2	7514.49	28243.9	398.94	25799.5	19123.8	2.60486e+06	7322.13	1719.21	31518.7	384.67	13985.4	13237	3556.54	2.43958e+06	36.15	721.99	550.81	36958.9	12312.8	123461	1.79	18117.7	14467.9	2896.68	700.57	122746	1.84	18722.8	14687	2961.09	709.05	13564.4	64982.2	2522.53	634.17	323.48	30.31	0	0.03	482.52	310.93	4.08143e+06	217.33	1	0
129686	116994	71734.4	28856.2	88796.1	7382.3	28483.6	320.51	25404.6	19315.4	2.60919e+06	7471.82	1723.81	31731.7	552.65	13207.2	13520.5	3479.23	2.43962e+06	23.41	723.24	552.86	37046.6	12331.3	123702	7.55	17720.7	14581.2	2896.89	700.66	122992	7.92	18312.5	14807	2961.65	709.15	13564.4	60543.9	2494.81	605.29	351.22	30.04	0	0.03	482.43	310.86	4.08004e+06	217.26	1	0
131207	152545	72302	27775.2	77446.3	7358.88	28760.1	279.78	25207.6	19281.2	2.61459e+06	7530.4	1727.12	31915	465.53	13348.1	13236.7	3365.88	2.43961e+06	19.37	726.56	546.66	37153.2	12338.2	123913	4.75	17539.8	14520.6	2890.58	702.29	123208	4.92	18122.4	14748.8	2954.96	710.84	13585.6	95214.2	2451.89	623.71	409.8	31.27	0	0.03	482.44	310.85	4.08004e+06	217.26	1	0
133960	149454	74004.1	25843.4	74504.1	7327.18	29075	362.8	24960.2	19128.9	2.61906e+06	7550.58	1738.68	32186	508.51	13064	13136.8	3265.85	2.43961e+06	23.21	712.03	540.49	37255.3	12340.6	124248	3.97	17200.3	14432.6	2890.1	702.92	123551	4.06	17774.8	14658	2954.43	711.46	13598.5	85899	2451.6	578.35	413.67	30.67	0	0.04	482.36	310.84	4.07959e+06	217.25	1	0
133996	147702	57817	26450.4	73916.3	7356.03	29079.7	424.24	26290.3	20041.5	2.61909e+06	7591.34	1738.79	32191.3	466.6	12801.3	13268.8	3179.7	2.43962e+06	21.85	916.05	548.65	36703.9	12342.5	124254	20.14	17759.2	14793.2	1856.88	722.82	123558	20.56	18332.4	15031.6	1906.06	731.76	13598.5	70313	2421.56	579.27	362.07	32.2	0	1.82	336.63	453.87	4.07547e+06	221.05	1	0
134102	131246	70063.7	26868.3	79025.2	7504.77	29097.7	605.12	27422.6	19999	2.62331e+06	7561.13	1739.3	32213.7	581.05	13122.5	13227.5	3098.7	2.43962e+06	23.3	944.81	547.77	36799.3	12341.8	124279	2.46	18417.8	14757.2	1830.45	701.31	123583	2.52	19009.5	14996.7	1879.09	709.81	13598.5	42445.4	13592.1	704.24	5067.68	196.87	0	0.06	347.48	461.03	4.07503e+06	217.03	1	0
134897	130645	69068.5	26550.1	80236.5	7343.76	29541.3	619.32	26920.5	20007.5	2.62731e+06	7552.9	1772.45	32366.5	576.46	12947.6	13253.1	3022.03	2.43961e+06	24.83	912.13	543.77	36884.9	12341	124601	2.05	18123.5	14731.2	1829.27	700.89	123913	2.1	18705.8	14972.4	1877.88	709.38	13601.1	33228.5	13317	547.98	5265.74	47.12	0	0.03	347.42	461.13	4.07458e+06	216.97	1	0
135065	110088	87650.4	27426.6	78904.1	8341.7	29558.7	547	26955.8	19980.8	2.63133e+06	7554.36	1773.61	32391.5	561.84	12938.4	13257	2929.05	2.43961e+06	27.89	906.72	541.34	36879.1	12340	124632	5.98	18056.6	14736.3	1835.6	704.84	123944	6.22	18636	14978.4	1885	713.53	13602.4	31791.9	13268	526.57	114.29	28.77	0	0.03	347.36	461.07	4.07369e+06	216.91	1	0
137422	107170	96924.2	25400.1	74192.7	7383.78	29693.4	543.04	26748	20346.8	2.6347e+06	7550.93	1777.49	32540.5	587.35	12797.4	13190.9	2889.14	2.43962e+06	27.82	902.7	580.49	36909.6	12340.3	124866	4.83	17898	14686.6	1812.95	704.15	124183	4.97	18468.7	14933.2	1861.54	712.74	13611.8	28708.7	13215.9	533.88	111.16	29.15	0	0.03	347.36	461.08	4.07369e+06	216.92	1	0
138938	102413	97308.1	27465.8	74120.1	7376.28	30127.2	540.73	29988.9	20240.1	2.63408e+06	7588.81	1792.27	32985.9	643.8	12558.3	12614.6	3060.9	2.43963e+06	23.66	1081.81	582.96	36763.3	12339.6	125433	14.68	17836.1	14115.1	1800.92	714.27	124762	15.06	18389.5	14365.9	1849.53	723.11	13644.8	26008	13144.1	470.8	118.13	29.79	0	0.03	347.35	461.06	4.07324e+06	216.9	1	0
139283	93209.4	106113	27399	73990	7352.71	30565	531.92	29928.5	19762.9	2.63463e+06	7523.94	1798.8	33173.7	628.61	12560.4	12436.9	2974.97	2.43961e+06	23.5	1074.44	575.1	36811.2	12336.9	125679	5.12	17786.3	13921.4	1786.44	703.52	125015	5.27	18337.2	14166.9	1834.65	712.1	13644.8	23791	13079.6	485.65	123.8	29.37	0	0.03	342.88	465.06	4.06869e+06	216.66	1	0
139633	93054.2	105801	27316.8	74022.8	7332.78	30640.3	541.58	30196.8	19956.9	2.63615e+06	7787.89	1802.45	33249	625.07	12484	12402.8	2898.23	2.43962e+06	24.86	1068.01	573.89	36763.6	12337.7	125802	5.02	17633.9	13909.9	1797.69	703.98	125141	5.14	18180.3	14155.9	1846.43	712.54	13672.9	22035.9	12983.6	472.15	130.73	29.4	0	0.05	346.77	460.59	4.06377e+06	216.43	1	0
139823	92910.1	104970	27216.2	74463.1	7322.39	30839.9	551.71	27914.1	21745.2	2.63842e+06	7510.11	1815.67	33354.3	618.6	12411.2	12297.1	2917.92	2.43961e+06	26.53	1004.93	655.81	36799.4	12335.3	125951	1.76	17419.9	13993.9	1786.6	700.59	125293	1.8	17958.1	14246.2	1835.12	709.07	13678.2	19716.3	12960.5	447.47	124.3	28.59	0	0.04	346.8	460.46	4.06284e+06	216.35	1	0
140083	92797.3	102210	28615	74935.3	7499.36	30943.9	579.2	24342.9	26368.9	2.63752e+06	7541.4	1817.7	33420	617.75	18394.6	12430.9	2909.96	2.43336e+06	28.88	941.46	844.85	36742.9	12307.2	126058	6.45	16919.2	14319.7	1763.92	754.87	125402	6.64	17442.9	14581.4	1812.27	765.12	13691.3	18304.6	12939.2	405.67	128.81	33.33	0	0.06	346.48	459.98	4.05613e+06	216.02	1	0
140362	90930.5	102757	28861	74773.2	7673.13	31027	463.76	24364.5	26382.4	2.6384e+06	7710.64	1822.55	33497.3	503.86	11959	12419.5	2863.99	2.43972e+06	27.61	927.56	827.89	36778.4	12346.3	126166	26.76	16735.3	14266.9	1744.51	715.24	125513	27.21	17254.4	14527.4	1792.69	724.01	13691.3	17451	12885.9	355.92	132.04	28.23	0	0.03	346.24	459.95	4.05252e+06	215.79	1	0
140709	110209	101168	31124	74257.3	7531.55	31094.5	353.71	24784.1	26341.1	2.64118e+06	7623.65	1823.57	33545.4	422.53	12138.2	12413.2	2735.19	2.43964e+06	22.53	934.05	822.66	36835.6	12345.9	126232	5.73	16626.4	14385	1722.35	693.93	125581	5.88	17140.1	14649.9	1770.23	702.4	13691.3	36899.4	12828.8	358.4	166.69	35.55	0	0.25	345.1	460.28	4.05252e+06	216.02	1	0
140858	110017	101947	29990.6	74213	7488.77	31205	341.62	24836.1	26754.2	2.64071e+06	7688.43	1829.97	33608.2	402.72	12199.9	12271.1	2713.9	2.43966e+06	23.64	945.88	842.25	36743.9	12349.5	126320	3.51	17066.7	14316	1262.64	694.43	125670	3.61	17594.7	14579.4	1296.39	702.94	13695.1	33355	12830.5	346.52	167.28	29.63	0	0.05	905.37	633.99	4.04741e+06	389.87	1	0
141509	109866	101168	28774	74912.4	7478.1	31823.4	364.39	25139	26268.1	2.6421e+06	7672.38	1860.31	33947.7	398.61	12138.3	11868.8	2755.58	2.43966e+06	26.74	989.36	852.07	36702	12353.8	126756	3.08	16945	13889.8	1334.29	693.12	126115	3.17	17468	14145.7	1370.37	701.57	13706.2	28654.5	12781	323.62	158.32	28.19	0	0.03	347.24	460.92	4.0449e+06	216.76	1	0
141849	94563.1	112749	29414.9	76655.4	7615.84	32128.2	457.52	24822.6	25935	2.64467e+06	7682.59	1874.02	34084.1	456.47	11998.7	11784.2	2703.79	2.43966e+06	33	959.12	834.47	36777.6	12355.6	126927	1.7	16855.4	13769.9	1341.86	689.56	126290	1.75	17369.3	14030.3	1378.18	697.91	13712.3	24946.8	12698.1	313.33	147.15	27.95	0	0.03	345.84	459.56	4.0449e+06	215.39	1	0
142203	94504.8	109639	29364.2	77751.3	7447.83	32311.6	489.36	30612.5	25963.7	2.63906e+06	9607.5	1883.51	34140.2	457.24	11709.2	11729	2971.25	2.43947e+06	37.28	1246.83	842.59	29608	19376.1	127096	4.72	16827.6	13731.4	1206.49	689.4	126462	4.84	17340.5	13991.6	1240.04	697.79	13730.6	22826.8	12662.5	279.74	145.36	27.65	0	0.03	365.21	480.1	4.04122e+06	280.13	1	0
142478	93079	103412	28007	83622.6	7650.16	32742.3	434.65	30636.6	25645.3	2.64242e+06	14094.3	1906.47	34328.5	390.33	11530.2	11374.8	3165.59	2.43892e+06	35.52	1331.19	834.44	29514.8	19939.4	127433	7.66	16223.5	13951.2	1203.01	692.09	126804	7.88	16713.1	14227.7	1236.59	700.57	13737.8	21612.8	12619.4	269.82	154.95	29.25	0	0.89	338.72	463.06	4.04134e+06	216.24	1	0
142667	92621.4	98593.6	31518.4	82761.9	7798.56	33023.4	445.03	30984	25941.3	2.64488e+06	16157.6	1919.03	34434.9	386.31	11490.2	11234.4	3154.15	2.43869e+06	38.74	1266.89	855.9	29606.1	20198.4	127576	7.62	16176.1	13891.2	1173.19	685.06	126950	7.85	16660.4	14170.8	1206.48	693.47	13741	20911	12590.3	261.93	166.55	27.33	0	0.06	398.82	503.07	4.04074e+06	258.91	1	0
143530	114853	97326.4	30412.5	79434.3	7807.81	33409.6	485.88	31301	26127.8	2.6483e+06	15782.6	1935.63	34702.7	379.91	11294.8	10906	3170.09	2.43874e+06	42.58	1287.16	909.65	29511.4	20158.6	128166	8.58	15927.9	13344.3	1165.06	686.47	127551	8.81	16403.5	13614.5	1198.34	694.9	13760.8	43437.9	12530.2	223.09	192.52	27.69	0	0.03	348.54	456.86	4.0409e+06	215.4	1	0
143842	114008	96063.5	28921.9	71703.8	7802.67	33695.1	284	29918.6	27809.1	2.64779e+06	14164.7	1951.66	34869.8	343.07	11145.1	10752.7	3272.29	2.43893e+06	19.2	1186.88	1051.6	29509.1	19963.9	128383	5.01	15757.3	13332.9	1137.21	682.35	127772	5.11	16221.4	13612.1	1169.96	690.64	13768.2	38546.9	12525.2	184.25	191.47	27.51	0	0.2	339.15	464.73	4.03638e+06	215.1	1	0
144337	110835	97766	27988.2	67146	8133.54	34011	249.08	31922.3	27474.5	2.64839e+06	11970.5	1968.56	35090.4	407.09	15766.6	10598.1	3393.23	2.4345e+06	18.47	1292.89	1035.44	29466.2	19699.2	128658	4.79	16260.9	13037.6	1129.31	656.69	128052	4.89	16736.5	13313.9	1162	664.66	13777.5	31326.7	12823.2	169.75	159.96	36.61	0	0.03	350.23	465.33	4.03278e+06	214.74	1	0
145077	147598	94086	29808.5	60192.2	8155.02	34140.4	236.81	30984.4	27710	2.65038e+06	10247.9	1975.59	35201.8	282.23	15632.8	10268.1	3306.65	2.43524e+06	18.42	1250.7	1029.2	29526.9	19487.6	128815	12.09	16308.1	12757.3	1134.45	665.33	128213	12.43	16784.2	13027.4	1167.36	673.57	13777.5	74351.2	12599.4	166.28	192.01	37.98	0	0.03	350.03	465.15	4.02923e+06	214.55	1	0
146786	132296	108723	27909.6	58794.8	8117.36	34457.6	331.13	30840.7	27199.3	2.64989e+06	11628.7	1991.04	35334.4	288.23	15696.7	10067.5	3222.69	2.43521e+06	22.52	1235.82	1002.78	29493	19651.6	129022	8.65	16425.9	12446	1126.19	663.01	128424	8.88	16905.2	12708.7	1158.89	671.12	13778	70009.7	14831.5	199.45	229.85	64.06	0	0.03	349.68	464.8	4.02258e+06	214.2	1	0
147355	132328	103245	31620.2	57872.3	8283.83	34769.4	349.56	31044.5	26696.9	2.65054e+06	12031.3	2006.27	35493.5	345.07	11450.1	13903.6	3193.46	2.43521e+06	24.23	1263.04	973.85	29457.8	19700	129238	10.96	16363.5	12442.9	936.46	665.92	128645	11.22	16839.5	12708.4	964.71	674.09	13782	69930.3	13707	195.46	287.26	49.54	0	0.03	349.49	464.61	4.01904e+06	214.01	1	0
148681	76929	103918	32272.7	104578	9071.35	35714.1	536.13	30217.9	26077.8	2.65413e+06	12565.6	2031.37	35747.8	636.07	11543.9	14514.8	3389.48	2.43344e+06	28.07	1240.73	929.19	29450	19735.7	129611	4.76	16216	12242.9	924.13	624.17	129026	4.87	16687	12505.9	952.15	631.76	14081.3	69838.4	12601.4	389.41	347.5	34.2	0	0.03	349.49	464.61	4.01904e+06	214.01	1	0
149132	107421	102817	31103.2	101828	8221.11	35957.1	524.65	29613.1	26013.1	2654175	12501.5	2035.42	35781.2	293.04	11478.9	13716.6	2939.57	2.43524e+06	24.74	1220.98	906.61	29522	19743.3	129674	8.43	16346.5	12005.3	957.74	628.47	129090	8.61	16817.8	12265.3	986.71	636.13	14258.5	100379	12246.3	92.36	445.26	34.6	0	0.04	349.4	464.24	4.01498e+06	213.8	1	0
149879	107288	103003	29775.7	95848.2	8220.13	36249.7	521.82	29725.7	25400.9	2.65596e+06	12170.9	2047.9	36758.8	285.22	11517.4	12654.4	2826.57	2.43529e+06	24.1	1193.48	872.49	29523.7	19703.8	129948	38.75	16387.9	11564.8	920.8	627.32	129370	39.74	16860	11814.9	948.91	635	14259.6	86925	11985.8	93.46	458.21	35.12	0	0.03	349.23	464.34	4.01406e+06	213.75	1	0
150362	103608	105466	29627	87410.3	8252.63	36600.7	414.09	29689	24769.2	2.65859e+06	11644.2	2062.98	37734.7	229.19	11446.6	11679.7	2806.88	2.43535e+06	14.21	1164.63	831.49	29566.2	19641.5	130236	14.01	16227.3	11298.7	965.22	627.19	129663	14.4	16689.7	11549.2	994.44	634.86	14341.5	67152.7	11435.4	365.97	438.64	36.17	0	0.03	349.23	464.34	4.01406e+06	213.75	1	0
150709	154859	103361	28166.2	83997.1	8206.41	36747.4	393.49	34481	25434.4	2.65491e+06	10979.3	2068.68	37872.6	218.72	11218.4	11454.3	3012.35	2.43544e+06	13.54	1422.59	891.81	29253.1	19557.8	130360	2.75	15973.9	11485.7	818.13	622.12	129789	2.83	16427	11745.5	842.27	629.66	14576	104998	11366.4	121.55	384.46	34.3	0	0.04	349.88	463.59	4.01319e+06	213.71	1	0
150871	154705	101198	28279.9	81086.2	8217.28	36843.3	404.5	33285.8	26970.2	2.65448e+06	10177.3	2072.62	38247.4	223.53	11143	11070.9	2998.49	2.43553e+06	14.03	1369.21	996.97	29240.4	19465.8	130575	7.3	15769.6	11416.2	822.25	626.72	129874	7.52	16348.4	11678.2	846.52	634.41	14576	95311.8	11326.2	77.72	403.94	34.18	0	0.03	345.87	467.38	4.01179e+06	213.59	1	0
150966	154576	101065	28643.8	76533.1	8338.78	36863.7	370.55	32848.8	27292.5	2.65534e+06	9999.94	2073.48	38260.2	209.42	16595.7	11267.6	2899.34	2.43019e+06	11.86	1202.11	1000.86	29335.9	19556	130595	1.7	15778.4	11635.8	815.85	606.76	129895	1.75	16358.3	11901.8	839.92	614.11	14576	88085.5	11219	118.58	431.16	35.89	0	0.04	349.02	473.96	4.01083e+06	213.58	1	0
151290	147525	100536	28099	79009.3	8680.25	36942.1	431.94	33137.5	30264.7	2.65461e+06	9469.87	2076.93	38343.1	251.67	16467.7	11099.7	2959.1	2.43026e+06	14.46	1498.72	1139.44	28907.8	19493	130686	68.01	15725.8	11599.9	710.73	607.55	129989	70.44	16302.1	11864.7	734.12	614.93	14576.1	81508.2	11300.4	168.63	1321.53	90.65	0	0.16	338.16	473.44	4.01084e+06	213.72	1	0
151526	147701	98879.3	27499.8	76771.6	8351.43	37005.2	437.21	34104.5	30788.3	2.65154e+06	9037.14	2079.52	38484.1	256.59	16345	10919	2960.32	2.43032e+06	14.61	1542.34	1187.17	28872.1	19434	130768	71.91	15665.2	11535.1	700.15	610.38	130072	74.42	16240.7	11799.7	721.27	617.8	14576.1	77195	11115.9	120.01	1101.01	36.93	0	0.03	337.63	473.57	4.00374e+06	213.2	1	0
152607	134744	97863.9	30817.1	78079.4	9897.51	37770.8	557.76	31348.1	32467.5	2.6524e+06	8631.28	2120.91	38902.2	276.26	15153	11446.7	2981.24	2.4304e+06	17.44	1454.5	1233.06	28920.4	19377.3	131282	107.48	14598.5	11746.8	807.71	641.59	130599	110.13	15144.5	12019.6	831.34	649.85	14583.7	73836	8622.18	158.21	728.32	63.28	0	4.84	340.92	450.79	4.00244e+06	218.45	1	0
153113	113052	85257.3	39151.7	103207	8762.63	38694.7	508.05	33410	30488.1	2.65066e+06	8012.27	2170.24	39206.8	263.95	13251.4	13174.5	2940.73	2.43046e+06	14.1	1434.43	1202.67	29000.3	19315.5	131739	10.38	14918.3	11306.5	941.36	616.93	131068	11.51	15447.4	11595.3	969	625.42	14590.7	60567.2	14492.3	169.86	4136.31	99.21	0	0.23	499.05	322.84	3.99713e+06	213.05	1	0
155739	93895.4	85521.7	37448.6	117594	9399.56	38871.3	370.36	35800.8	30063.9	2.64858e+06	8001.08	2177.21	39429.3	207.3	22107.7	12964.4	2859.38	2.4217e+06	13.33	1640.48	1178.2	28790.7	19294.2	131870	3.8	14895.2	11171.4	934.26	650.06	131236	3.9	15413.1	11436	960.83	658.88	14590.7	53348.5	14529.5	375.23	7547.5	280.75	0	0.03	499.77	322.47	3.99357e+06	212.66	1	0
158559	125878	83588.7	34505.3	118997	8511.83	39626.7	354.76	35329.1	29439.5	2.65008e+06	7634.97	2199.72	39679.1	206.67	22038.9	12764.5	2774.27	2.42174e+06	11.95	1584.32	1178.65	28877.8	19251.5	132256	3.46	14675.1	10934	932.68	649.59	131590	3.62	15223.6	11197.5	959.29	658.47	14592.5	73323.7	14263.6	92.81	6279.24	46.64	0	0.03	498.72	323.42	3.99266e+06	212.61	1	0
159530	125734	82607.8	33997.2	117317	8503.26	39726.2	353.02	37447.4	29787.4	2.65043e+06	7560.52	2203.88	39755.2	203.67	19638.7	12723.7	5013.52	2.4218e+06	11.58	1626.26	1194.21	28885	19215.9	132334	4.4	14580.5	10905.3	932.84	650.56	131685	4.52	15118.8	11162.2	959.38	659.4	14593.4	57032.3	14235.4	94.92	4640.81	42.01	0	0.03	499.65	322.31	3.99265e+06	212.5	1	0
159592	125655	81847.7	34292.4	116316	8574.19	39765.8	366.52	36284.6	29431	2.6592e+06	7097.67	2205.68	39790.2	204.16	19497.6	12844.8	4791.36	2.42184e+06	11.73	1596.74	1178.49	29100.6	19185.7	132371	7.62	14343.7	11093.3	935.71	653.9	131722	7.92	14876	11354.9	962.45	662.93	14594.3	47380.9	13184.5	128.7	3464.28	56.3	0	0.18	499.72	321.51	3.98914e+06	212.57	1	0
159983	121598	84502.3	33982.6	113440	8735.83	39994.4	400.12	39695.3	29257.5	2.66294e+06	7057.21	2214.89	39889.1	269.93	19320.2	12816.8	4598.17	2.42185e+06	10.31	1829.57	1156.12	28847.1	19163.7	132482	19.85	14295.2	11020.4	932.52	652.3	131838	20.36	14826.6	11278.4	959.12	661.19	14594.7	41316.3	12643.9	105.34	2584.6	41.47	0	0.03	499.5	322.18	3.98823e+06	212.37	1	0
162151	121039	83193.4	33282.6	108416	8564.13	40463.6	671.04	40467.4	29322.9	2.67104e+06	6788.28	2226.73	40077.2	213.45	19599.5	12382.5	4479.63	2.42185e+06	43.15	1808.34	1136.85	28996.8	19139.6	132738	7.29	14253.1	10830.7	920.02	653.76	132100	7.49	14781.3	11085.1	946.49	662.69	14594.7	37619.7	12562.1	84.91	1960.86	40.91	0	0.03	514.89	336.32	3.9851e+06	226.51	1	0
162151	121012	81552.1	33072.1	103780	8782.22	40463.6	475.24	43705.3	29865.1	2.67476e+06	6843.32	2226.73	40077.2	226.55	28544.1	11729.4	4358.36	2.41342e+06	21.55	2101.88	1036.6	28876.9	19220.5	132738	5.05	14054.5	11026.8	881.27	662.59	132100	5.19	14575.6	11287.2	907.49	671.82	14594.7	35366.7	12501.6	78.99	1513.45	40.39	0	0.06	454.28	365.73	3.98515e+06	213.71	1	0
162271	135064	85485.9	34776.2	100640	8783.06	40875.2	551.34	43815.1	29513.9	2.6816e+06	6728.62	2243.43	40150.3	342.69	26517.9	12883.2	4570.4	2.41345e+06	23.21	2098.67	1038.91	28918.9	19205.6	132855	103.13	13484	11290.6	874.33	668.73	132221	105.2	13990.7	11561	897.2	678.06	14594.7	56109.1	12083.3	435.53	279.05	41.43	0	1.46	461.82	353.7	3.98381e+06	213.65	1	0
163112	134498	78197	36569.6	98588.6	9385.42	40977.5	520.57	44487.6	30700	2.68581e+06	6961.64	2249.22	40223.2	325.77	25033	17609.8	4755.4	2.40965e+06	21.07	1949.43	1126.22	28903	19457	132940	10.67	13399.5	11372	849.99	647.96	132310	10.97	13902.5	11643.2	872.47	656.91	14602.1	54430.3	12309.6	98.18	323.84	40.5	0	1.95	475.63	395.76	3.97614e+06	242.8	1	0
163418	126684	85988.6	36172.2	97137.1	9363.15	41118	555.07	46362.5	30399.7	2.6963e+06	6825.44	2256.68	40312.9	378.42	25246.4	17533.3	4526.3	2.40964e+06	26.8	2014.4	1110.44	28924.4	19451.8	133043	3.24	13540.8	11294.7	830.56	638.1	132415	3.35	14049.2	11563.9	852.61	646.79	14604	45950.2	12143.4	97.59	299.86	40.09	0	0.16	464.65	364.77	3.97581e+06	211.96	1	0
																			26.8	2014.4	1110.44	28924.4	19451.8
[truncated: 28 more columns]

## Sheet: MembraneMarker
GM	HexA	M6PR	M6PR-HexA	RabA	RabB	RabC	RabD	RabE	Tf	area	cMHCI	chol	dextran	membraneMarker	mvb	proton	solubleMarker	vATPase	volume
45238.9	0	0	0	45238.9	0	0	0	0	36191.2	45238.9	36191.2	45238.9	814301	1	0	81.43	1	2261.95	814301
45238.9	0	0	0	45198.5	1.21	1.21	35.63	1.21	36191.2	45238.9	36191.2	45238.9	814301	1	0	229.04	1	2261.95	814301
45238.9	0	0	0	45144.5	1.23	1.23	89.48	1.23	36191.2	45238.9	36191.2	45238.9	814301	1	0	391.86	1	2261.95	814301
45238.9	0	0	0	45105.5	1.25	1.25	128.42	1.25	36191.2	45238.9	36191.2	45238.9	814301	1	0	483.19	1	2261.95	814301
45238.9	0	0	0	45058.2	1.27	1.27	175.66	1.27	36191.2	45238.9	36191.2	45238.9	814301	1	0	571.22	1	2261.95	814301
45238.9	0	0	0	45010.3	1.28	1.28	223.5	1.28	36191.2	45238.9	36191.2	45238.9	814301	1	0	640.46	1	2261.95	814301
45238.9	0	0	0	44953.6	1.31	1.31	280.07	1.31	36191.2	45238.9	36191.2	45238.9	814301	1	0	702.8	1	2261.95	814301
45238.9	0	0	0	44904.4	1.32	1.32	329.23	1.32	36191.2	45238.9	36191.2	45238.9	814301	1	0	743.97	1	2261.95	814301
45238.9	0	0	0	44862.9	1.34	1.34	370.69	1.34	36191.2	45238.9	36191.2	45238.9	814301	1	0	771.48	1	2261.95	814301
45238.9	0	0	0	44804	1.36	1.36	429.53	1.36	36191.2	45238.9	36191.2	31881	814301	1	0	801.82	1	2261.95	814301
45238.9	0	0	0	44752.8	1.39	1.39	480.68	1.39	36191.2	45238.9	36191.2	18860.7	814301	1	0	821.86	1	2261.95	814301
45238.9	0	0	0	44700.8	1.41	1.41	532.53	1.41	36191.2	45238.9	36191.2	11158	814301	1	0	837.62	1	2261.95	814301
45238.9	0	0	0	44648.2	1.43	1.43	585.09	1.43	36191.2	45238.9	36191.2	6601.08	814301	1	0	850.02	1	2261.95	814301
45238.9	0	0	0	44594.8	1.45	1.45	638.4	1.45	36191.2	45238.9	36191.2	3905.19	814301	1	0	859.77	1	2261.95	814301
45238.9	0	0	0	44540.6	1.48	1.48	692.47	1.48	36191.2	45238.9	36191.2	2310.31	814301	1	0	867.45	1	2261.95	814301
45238.9	0	0	0	44485.6	1.5	1.5	747.33	1.5	36191.2	45238.9	36191.2	1366.78	814301	1	0	873.48	1	2261.95	814301
45238.9	0	0	0	44429.9	1.52	1.52	803.01	1.52	36191.2	45238.9	36191.2	808.58	814301	1	0	878.23	1	2261.95	814301
45238.9	0	0	0	44373.2	1.55	1.55	859.5	1.55	36191.2	45238.9	36191.2	392.96	814301	1	0	881.96	1	2261.95	814301
45238.9	0	0	0	44315.7	1.58	1.58	916.9	1.58	36191.2	45238.9	36191.2	128.88	814301	1	0	884.9	1	2261.95	814301
45238.9	0	0	0	44257.3	1.6	1.6	975.19	1.6	36191.2	45238.9	36191.2	42.27	814301	1	0	887.21	1	2261.95	814301
45238.9	0	0	0	44198	1.63	1.63	1034.4	1.63	36191.2	45238.9	36191.2	13.86	814301	1	0	889.03	1	2261.95	814301
8754.79	0	0	0	0.66	12563.1	0.66	0.66	0.66	12566.4	12566.4	12566.4	0	0	1	0	81.77	0	0	100531
31231.3	0	0	0	39840.6	13.83	12.24	4941.71	12.24	20223.3	44828.4	20223.3	3.74	814301	0	0	809.41	1	1936.28	834465
8754.79	0	0	0	0.67	12563	0.67	0.67	0.67	12566.4	12566.4	12566.4	0	0	1	0	66.47	0	0	100531
31231.3	0	0	0	39664.6	5.42	5.37	5142.36	5.37	20223.3	44828.4	20223.3	0.94	814301	0	0	808.32	1	1936.28	834465
0	0	0	0	0	19759.1	0	0	0	12566.4	19759.1	12566.4	0	0	1	0	1037.12	0	0	161030
31231.3	0	0	0	39466.1	5.66	5.65	5339.79	5.65	20223.3	44828.4	20223.3	0.23	814301	0	0	807.47	1	1936.28	834465
0	0	0	0	1.04	19753.8	1.04	1.04	1.04	12566.4	19759.1	12566.4	0	0	1	0	819.27	0	0	161030
31231.3	0	0	0	39255.1	6	6	5549.4	6	20223.3	44828.4	20223.3	0.06	814301	0	0	806.79	1	1936.28	834465
0	0	0	0	1.05	19753.8	1.05	1.05	1.05	12566.4	19759.1	12566.4	0	0	1	0	647.89	0	0	161030
31231.3	0	0	0	39030	6.4	6.4	5772.88	6.4	20223.3	44828.4	20223.3	0.01	814301	0	0	806.26	1	1936.28	834465
0	0	0	0	1.05	19753.8	1.05	1.05	1.05	12566.4	19759.1	12566.4	0	0	1	0	513.09	0	0	161030
31231.3	0	0	0	38788.7	6.86	6.86	6012.27	6.86	20223.3	44828.4	20223.3	0	814301	0	0	805.84	1	1936.28	834465
0	0	0	0	1.05	19753.8	1.05	1.05	1.05	12566.4	19759.1	12566.4	0	0	1	0	407.04	0	0	161030
31231.3	0	0	0	38528.8	7.4	7.4	6270.06	7.4	20223.3	44828.4	20223.3	0	814301	0	0	805.52	1	1936.28	834465
0	0	0	0	1.05	19753.8	1.05	1.05	1.05	12566.4	19759.1	12566.4	0	0	1	0	323.63	0	0	161030
31231.3	0	0	0	38247	8.02	8.02	6549.36	8.02	20223.3	44828.4	20223.3	0	814301	0	0	805.26	1	1936.28	834465
0	0	0	0	1.05	19753.8	1.05	1.05	1.05	12566.4	19759.1	12566.4	0	0	1	0	258.01	0	0	161030
31231.3	0	0	0	37938.8	8.77	8.77	6854.47	8.77	20223.3	44828.4	20223.3	0	814301	0	0	805.06	1	1936.28	834465
0	0	0	0	1.05	19753.8	1.05	1.05	1.05	12566.4	19759.1	12566.4	0	0	1	0	206.39	0	0	161030
31231.3	0	0	0	37599.4	9.68	9.68	7190.27	9.68	20223.3	44828.4	20223.3	0	814301	0	0	804.9	1	1936.28	834465
0	0	0	0	1.05	19753.8	1.05	1.05	1.05	12566.4	19759.1	12566.4	0	0	1	0	165.79	0	0	161030
31231.3	0	0	0	37221.4	10.8	10.8	7563.73	10.8	20223.3	44828.4	20223.3	0	814301	0	0	804.77	1	1936.28	834465
0	0	0	0	1.05	19753.8	1.05	1.05	1.05	12566.4	19759.1	12566.4	0	0	1	0	133.85	0	0	161030
31231.3	0	0	0	36794.7	12.23	12.23	7984.75	12.23	20223.3	44828.4	20223.3	0	814301	0	0	804.67	1	1936.28	834465
0	0	0	0	1.05	19753.8	1.05	1.05	1.05	12566.4	19759.1	12566.4	0	0	1	0	108.73	0	0	161030
31231.3	0	0	0	36304.3	14.11	14.11	8467.52	14.11	20223.3	44828.4	20223.3	0	814301	0	0	804.59	1	1936.28	834465
0	0	0	0	1.05	19753.8	1.05	1.05	1.05	12566.4	19759.1	12566.4	0	0	1	0	88.96	0	0	161030
31231.3	0	0	0	35727.8	16.69	16.69	9033.64	16.69	20223.3	44828.4	20223.3	0	814301	0	0	804.53	1	1936.28	834465
0	0	0	0	1.05	19753.8	1.05	1.05	1.05	12566.4	19759.1	12566.4	0	0	1	0	73.42	0	0	161030
31231.3	0	0	0	35027.7	20.47	20.47	9718.54	20.47	20223.3	44828.4	20223.3	0	814301	0	0	804.48	1	1936.28	834465
0	0	0	0	1.05	19753.8	1.05	1.05	1.05	12566.4	19759.1	12566.4	0	0	1	0	61.19	0	0	161030
31231.3	0	0	0	34135.4	26.51	26.51	10586.3	26.51	20223.3	44828.4	20223.3	0	814301	0	0	804.45	1	1936.28	834465
0	0	0	0	1.05	19753.8	1.05	1.05	1.05	12566.4	19759.1	12566.4	0	0	1	0	51.57	0	0	161030
31231.3	0	0	0	32902.6	37.61	37.61	11774	37.61	20223.3	44828.4	20223.3	0	814301	0	0	804.42	1	1936.28	834465
0	0	0	0	1.05	19753.8	1.05	1.05	1.05	12566.4	19759.1	12566.4	0	0	1	0	44	0	0	161030
31231.3	0	0	0	30904.8	65.4	65.4	13657.9	65.4	20223.3	44828.4	20223.3	0	814301	0	0	804.39	1	1936.28	834465
0	0	0	0	1.05	19753.8	1.05	1.05	1.05	12566.4	19759.1	12566.4	0	0	1	0	38.05	0	0	161030
31231.3	0.01	0	0	14609.6	164.73	164.73	35817.8	164.73	16232.4	51111.6	16232.4	0	814301	0	0	3827.51	1	16370.7	908898
0	0	0	0	1.05	19753.8	1.05	1.05	1.05	12566.4	19759.1	12566.4	0	0	1	0	33.37	0	0	161030
31231.3	0.01	0	0	0	28.14	28.14	51011.1	28.14	16232.4	51111.6	16232.4	0	814301	0	0	4272.52	1	16370.7	908898
0	0	0	0	1.05	19753.8	1.05	1.05	1.05	12566.4	19759.1	12566.4	0	0	1	0	29.68	0	0	161030
31231.2	0.01	0	0	0	2.9	2.9	51100.1	2.9	16216.2	51111.6	16216.2	0	813487	0	0	4617.97	1	16370.7	907989
342.43	0.71	0.08	0.51	0	22787.4	0	0	0	1575.86	22787.4	2002.87	54.92	0	1	0	28.65	0	0.92	189741
31231.2	0.01	0	0	0	2.73	2.73	51100.7	2.73	16216.2	51111.6	16216.2	0	813487	0	0	4893.06	1	16370.7	907989
342.43	0.71	0.08	0.51	1.21	22781.3	1.21	1.21	1.21	1575.86	22787.4	2002.87	54.92	0	1	0	26.32	0	0.92	189741
31231.1	0.01	0	0	0	2.72	2.72	51100.7	2.72	16216.2	51111.6	16216.2	0	813487	0	0	5109.46	1	16370.7	907989
342.43	0.71	0.08	0.51	1.21	22781.3	1.21	1.21	1.21	1575.86	22787.4	2002.87	54.92	0	1	0	25.02	0	0.92	189741
31231	0.01	0	0	0	2.72	2.72	51100.7	2.72	16216.2	51111.6	16216.2	0	813487	0	0	5279.68	1	16370.7	907989
342.43	0.71	0.08	0.51	1.21	22781.3	1.21	1.21	1.21	1575.86	22787.4	2002.87	54.92	0	1	0	23.58	0	0.92	189741
31230.9	0.01	0	0	0	2.72	2.72	51100.7	2.72	16216.2	51111.6	16216.2	0	813487	0	0	5413.58	1	16370.7	907989
342.43	0.71	0.08	0.51	1.21	22781.3	1.21	1.21	1.21	1575.86	22787.4	2002.87	54.92	0	1	0	22.77	0	0.92	189741
31230.8	0.01	0	0	0	2.72	2.72	51100.7	2.72	16200	51111.6	16200	0	812673	0	0	5513.4	1	16370.7	907081
31230.8	0.01	0	0	0	2.72	2.72	51100.7	2.72	16200	51111.6	16200	0	812673	0	0	5596.17	1	16370.7	907081
87.98	0.67	0.09	0.54	0.45	0.45	16450.8	0.45	0.45	347.51	16453.2	443.41	0	0	1	0	14.05	0	0.87	126008
31230.7	0.01	0	0	0	2.72	2.72	51100.7	2.72	16200	51111.6	16200	0	812673	0	0	5661.29	1	16370.7	907081
31230.6	0.01	0	0	0	2.72	2.72	51100.7	2.72	16183.8	51111.6	16183.8	0	811861	0	0	5706.79	1	16370.7	906174
31230.5	0.01	0	0	0	2.72	2.72	51100.7	2.72	16151.5	51111.6	16151.5	0	810238	0	0	5735.55	1	16370.7	904363
28159	0.01	0	0	0	2.45	2.45	46075.3	2.45	14548.5	46085.1	14548.5	0	809428	0	1	5921.5	1	14760.7	928567
28158.9	0.01	0	0	0	2.45	2.45	46075.3	2.45	14548.5	46085.1	14548.5	0	809428	0	1	5947.02	1	14760.7	928567
28158.8	0.01	0	0	0	2.45	2.45	46075.3	2.45	14548.5	46085.1	14548.5	0	809428	0	1	5967.1	1	14760.7	928567
28158.8	0.01	0	0	0	2.45	2.45	46075.3	2.45	14548.5	46085.1	14548.5	0	809428	0	1	5982.89	1	14760.7	928567
28158.7	0.01	0	0	0	2.45	2.45	46075.3	2.45	14533.9	46085.1	14533.9	0	808619	0	1	5989.32	1	14760.7	927638
53761.1	1777.9	118.47	2.83	0	59.78	59.78	1.1228e+06	59.78	38681.3	1.12304e+06	38681.3	0	2.10907e+06	0	125	2.10462e+06	1	1.037e+06	1.11368e+08
51946.7	1804.13	118.73	2.56	0	59.78	59.78	1.1228e+06	59.78	38681.3	1.12304e+06	38681.3	0	2.10907e+06	0	125	2.09677e+06	1	1.037e+06	1.11368e+08
50181.3	1827.78	118.97	2.32	0	59.78	59.78	1.1228e+06	59.78	38681.3	1.12304e+06	38681.3	0	2.10907e+06	0	125	2.0906e+06	1	1.037e+06	1.11368e+08
48463.9	1846.89	119.19	2.11	0	59.78	59.78	1.1228e+06	59.78	38642.6	1.12304e+06	38642.6	0	2.10696e+06	0	124	2.08319e+06	1	1.037e+06	1.11232e+08
45919.4	1864.43	117.85	1.97	0.02	1036.83	358.21	1.12139e+06	358.21	25562	1.12347e+06	25562	0	2.10696e+06	0	124	2.07697e+06	1	1.03382e+06	1.11244e+08
44134.8	1880.49	117.51	1.78	0	61.97	61.92	1.1182e+06	61.92	25422.3	1.11844e+06	25422.3	0	2.10485e+06	0	124	2.07095e+06	1	1.0292e+06	1.11133e+08
42601.6	1894.4	117.67	1.62	0	59.57	59.56	1.11821e+06	59.56	25396.8	1.11844e+06	25396.8	0	2.10275e+06	0	123	2.06532e+06	1	1.0292e+06	1.10997e+08
41038	1904.64	111.25	5.03	0.02	892.58	314.52	1.11833e+06	314.52	0	1.12014e+06	0	0	2.10275e+06	0	123	2.05801e+06	1	1.02852e+06	1.10967e+08
39416.4	1945.82	111.21	4.55	0	61.44	61.39	1.11487e+06	61.39	0	1.11512e+06	0	0	2.09855e+06	0	122	2.05149e+06	1	1.02391e+06	110719867
38001.3	1984.6	111.63	4.14	0	59.39	59.38	1.11488e+06	59.38	0	1.11512e+06	0	0	2.09645e+06	0	121	2.04745e+06	1	1.02391e+06	1.10584e+08
36612.1	2021.97	112	3.76	0	59.36	59.36	1.11488e+06	59.36	0	1.11512e+06	0	0	2.09645e+06	0	121	2.04625e+06	1	1.02391e+06	1.10584e+08
35738.5	2039.11	109.44	3.44	0.01	131.75	118.64	1.11774e+06	118.64	0	1.11821e+06	0	0	2.09645e+06	0	121	2.04003e+06	1	1.02402e+06	1.10579e+08
34408.2	2067.44	109.75	3.13	0	59.85	59.83	1.11797e+06	59.83	0	1.11821e+06	0	0	2.09436e+06	0	120	2.03675e+06	1	1.02402e+06	1.10443e+08
33375.9	2774.87	187.63	8.19	1.19	30246.4	62.94	1.15714e+06	62.94	456.68	1.18758e+06	456.68	4.64	2.09017e+06	0	119	2.03863e+06	1	1.06095e+06	1.10821e+08
30895.6	2802.82	176.01	7.2	0	81.59	79.8	1.11187e+06	79.8	0	1.11218e+06	0	0	2.08808e+06	0	119	2.025e+06	1	1.01626e+06	1.10057e+08
29350.7	2866.55	176.84	6.55	0	59.32	59.31	1.11194e+06	59.31	0	1.11218e+06	0	0	2.08808e+06	0	119	2.02449e+06	1	1.01727e+06	1.10057e+08
27823.7	2925.1	177.43	5.96	0	59.21	59.21	1.11194e+06	59.21	0	1.11218e+06	0	0	2.08808e+06	0	119	2.02446e+06	1	1.01727e+06	1.10057e+08
26630.2	2967.15	175.28	7.36	1.12	4144.71	60.28	1.11194e+06	60.28	0	1.11627e+06	0	0	2.08808e+06	0	119	2.02168e+06	1	1.01727e+06	1.10089e+08
25088.5	3032.51	175.15	6.67	0	64.91	64.78	1.11099e+06	64.78	0	1.11124e+06	0	0	2.08808e+06	0	120	2.02079e+06	1	1.01269e+06	1.10114e+08
23716.9	3088.86	175.75	6.07	0	59.2	59.19	1.11101e+06	59.19	0	1.11124e+06	0	0	2.08599e+06	0	119	2.01808e+06	1	1.01269e+06	1.09979e+08
22397.7	3142.86	176.29	5.52	0	59.16	59.16	1.11101e+06	59.16	0	1.11124e+06	0	0	2.08599e+06	0	119	2.01753e+06	1	1.01269e+06	1.09979e+08
21132.5	3188.07	176.79	5.03	0	59.15	59.15	1.11101e+06	59.15	0	1.11124e+06	0	0	2.08391e+06	0	118	2.01462e+06	1	1.01269e+06	1.09844e+08
19922.1	3232.72	177.24	4.57	0	59.15	59.15	1.11101e+06	59.15	0	1.11124e+06	0	0	2.08391e+06	0	118	2.01428e+06	1	1.01269e+06	1.09844e+08
18766.6	3273.33	177.65	4.16	0	59.15	59.15	1.11101e+06	59.15	0	1.11124e+06	0	0	2.08391e+06	0	118	2.01401e+06	1	1.01269e+06	1.09844e+08
37560.9	3553.73	200.77	5.09	0.01	189.01	183.92	1.10921e+06	183.92	5238.43	1.10989e+06	5238.47	0	2.37272e+06	0	118	2.00284e+06	1	989857	1.0986e+08
35208.1	3594.08	201.22	4.64	0	59.72	59.71	1.10965e+06	59.71	5233.19	1.10989e+06	5233.23	0	2.37035e+06	0	117	1.9935e+06	1	989857	1.09725e+08
32957.4	3631.01	201.43	4.22	0	59.1	59.1	1.10966e+06	59.1	5227.96	1.10989e+06	5228	0	2.36798e+06	0	116	1.9861e+06	1	988868	1.0959e+08
30900.7	3662.46	202.01	3.86	0	59.08	59.08	1.10966e+06	59.08	5222.74	1.10989e+06	5222.77	0	2.36561e+06	0	115	1.97895e+06	1	989857	1.09455e+08
28772.6	3683.11	201.23	3.5	0	58.82	58.82	1.10463e+06	58.82	5183.5	1.10487e+06	5183.54	0	2.35853e+06	0	113	1.96879e+06	1	984389	1.09077e+08
26956.8	3713.41	201.74	3.19	0	58.82	58.82	1.10463e+06	58.82	5183.5	1.10487e+06	5183.54	0	2.35853e+06	0	113	1.96617e+06	1	985374	1.09077e+08
25221.3	3736.4	202.02	2.91	0	58.82	58.82	1.10463e+06	58.82	5178.32	1.10487e+06	5178.36	0	2.35617e+06	0	112	1.96169e+06	1	985374	1.08943e+08
23589.4	3756.88	202.27	2.66	0	58.82	58.82	1.10463e+06	58.82	5173.14	1.10487e+06	5173.18	0	2353812	0	111	1.95766e+06	1	985374	1.08809e+08
22055.8	3779.74	202.5	2.43	0	58.77	58.77	1.10463e+06	58.77	5173.14	1.10487e+06	5173.18	0	2353812	0	111	1.95639e+06	1	985374	1.08809e+08
20594.9	3796.78	202.51	2.21	0	58.82	58.82	1.10463e+06	58.82	5167.97	1.10487e+06	5168.01	0	2.35146e+06	0	110	1.95344e+06	1	984389	1.08675e+08
19263.6	3810.19	202.91	2.02	0	58.82	58.82	1.10463e+06	58.82	5162.81	1.10487e+06	5162.84	0	2.34911e+06	0	109	1.9498e+06	1	985374	1.08541e+08
17995.4	3827.49	203.08	1.85	0	58.82	58.82	1.10463e+06	58.82	5162.81	1.10487e+06	5162.84	0	2.34911e+06	0	109	1.94918e+06	1	985374	1.08541e+08
16806.4	3843.27	203.24	1.69	0	58.82	58.82	1.10463e+06	58.82	5162.81	1.10487e+06	5162.84	0	2.34911e+06	0	109	1.94869e+06	1	985374	1.08541e+08
15692.2	3857.67	203.39	1.54	0	58.82	58.82	1.10463e+06	58.82	5162.81	1.10487e+06	5162.84	0	2.34911e+06	0	109	1.94831e+06	1	985374	1.08541e+08
14648.7	3870.81	203.52	1.41	0	58.82	58.82	1.10463e+06	58.82	5162.81	1.10487e+06	5162.84	0	2.34911e+06	0	109	1.94801e+06	1	985374	1.08541e+08
13609.5	3878.91	202.72	1.28	0	58.55	58.55	1.0996e+06	58.55	5134.18	1.09984e+06	5134.21	0	2.34676e+06	0	109	1.94583e+06	1	980891	108432676
12699.5	3889.85	202.83	1.17	0	58.55	58.55	1.0996e+06	58.55	5134.18	1.09984e+06	5134.21	0	2.34676e+06	0	109	1.94564e+06	1	980891	108432676
11848.2	3895.02	202.93	1.07	0	58.55	58.55	1.0996e+06	58.55	5129.05	1.09984e+06	5129.08	0	2.34441e+06	0	108	1.9431e+06	1	980891	1.08299e+08
11052.2	3899.3	203.02	0.97	0	58.55	58.55	1.0996e+06	58.55	5123.92	1.09984e+06	5123.95	0	2.34207e+06	0	107	1.94059e+06	1	980891	1.08166e+08
10308.2	3907.59	203.11	0.89	0	58.55	58.55	1.0996e+06	58.55	5123.92	1.09984e+06	5123.95	0	2.34207e+06	0	107	1.9405e+06	1	980891	1.08166e+08
9612.96	3910.33	203.18	0.81	0	58.55	58.55	1.0996e+06	58.55	5118.8	1.09984e+06	5118.83	0	2.33973e+06	0	106	1.93804e+06	1	980891	1.08032e+08
8963.49	3912.4	203.26	0.74	0	58.55	58.55	1.0996e+06	58.55	5113.68	1.09984e+06	5113.71	0	2.33739e+06	0	105	1.93559e+06	1	980891	1.07899e+08
8356.94	3918.69	203.32	0.68	0	58.55	58.55	1.0996e+06	58.55	5113.68	1.09984e+06	5113.71	0	2.33739e+06	0	105	1.93555e+06	1	980891	1.07899e+08
7790.63	3924.43	203.38	0.62	0	58.55	58.55	1.0996e+06	58.55	5113.68	1.09984e+06	5113.71	0	2.33739e+06	0	105	1.93552e+06	1	980891	1.07899e+08
7261.99	3929.67	203.43	0.57	0	58.55	58.55	1.0996e+06	58.55	5113.68	1.09984e+06	5113.71	0	2.33739e+06	0	105	1.93549e+06	1	980891	1.07899e+08
6737.69	3925.67	202.55	0.51	0	58.27	58.27	1.09458e+06	58.27	5080.13	1.09481e+06	5080.17	0	2.33272e+06	0	104	1.93115e+06	1	976408	1.07659e+08
6273.18	3926.1	202.39	0.47	0	58.28	58.28	1.09458e+06	58.28	5075.05	1.09481e+06	5075.09	0	2.33038e+06	0	103	1.9292e+06	1	975432	1.07526e+08
5851.95	3924.31	202.63	0.43	0	58.28	58.28	1.09458e+06	58.28	5069.98	1.09481e+06	5070.02	0	2.32805e+06	0	102	1.92636e+06	1	976408	1.07393e+08
5453.17	3927.93	202.67	0.39	0	58.28	58.28	1.09458e+06	58.28	5069.98	1.09481e+06	5070.02	0	2.32805e+06	0	102	1.92635e+06	1	976408	1.07393e+08
5081.26	3926.38	202.71	0.36	0	58.28	58.28	1.09458e+06	58.28	5064.91	1.09481e+06	5064.95	0	2.32573e+06	0	101	1.92396e+06	1	976408	1.07261e+08
4734.45	3929.4	202.74	0.33	0	58.28	58.28	1.09458e+06	58.28	5064.91	1.09481e+06	5064.95	0	2.32573e+06	0	101	1.92396e+06	1	976408	1.07261e+08
4259.82	6052.56	290.72	1.71	0	60.15	60.15	1.09331e+06	60.15	4905.26	1.09356e+06	4905.33	0	2.3234e+06	0	100	1.92163e+06	1	975526	1.07095e+08
3818.75	6052.07	290.87	1.56	0	58.22	58.22	1.09332e+06	58.22	4895.46	1.09356e+06	4895.53	0	2.31876e+06	0	98	1.91685e+06	1	975526	1.06831e+08
3422.51	6065.25	291	1.43	0	58.21	58.21	1.09332e+06	58.21	4895.46	1.09356e+06	4895.53	0	2.31876e+06	0	98	1.91681e+06	1	975526	1.06831e+08
3052.6	6071.21	289.79	1.3	0	57.94	57.94	1088299	57.94	4868.08	1.08853e+06	4868.15	0	2.31644e+06	0	98	1.91487e+06	1	971042	1.06724e+08
2734.68	6074.67	289.9	1.19	0	57.94	57.94	1088299	57.94	4863.22	1.08853e+06	4863.29	0	2.31412e+06	0	97	1.91249e+06	1	971042	1.06592e+08
2449.41	6084.67	290	1.08	0	57.94	57.94	1088299	57.94	4863.22	1.08853e+06	4863.29	0	2.31412e+06	0	97	1.91247e+06	1	971042	1.06592e+08
2193.52	6080.19	290.09	0.99	0	57.94	57.94	1088299	57.94	4853.5	1.08853e+06	4853.57	0	2.3095e+06	0	96	1.90818e+06	1	971042	1.06354e+08
1964.06	6080.98	290.18	0.91	0	57.94	57.94	1088299	57.94	4848.65	1.08853e+06	4848.71	0	2.30719e+06	0	95	1.90582e+06	1	971042	1.06223e+08
1750.23	6067.44	288.92	0.82	0	57.68	57.68	1.08327e+06	57.68	4811.79	1.0835e+06	4811.86	0	2.30028e+06	0	93	1.8992e+06	1	966558	1.05854e+08
1566.71	6060.75	288.99	0.75	0	57.67	57.67	1.08327e+06	57.67	4802.18	1.0835e+06	4802.25	0	2.29568e+06	0	92	1.89494e+06	1	966558	1.05618e+08
1402.26	6067.03	289.05	0.69	0	57.68	57.68	1.08327e+06	57.68	4802.18	1.0835e+06	4802.25	0	2.29568e+06	0	92	1.89494e+06	1	966558	1.05618e+08
1254.94	6065.25	289.11	0.63	0	57.68	57.68	1.08327e+06	57.68	4797.38	1.0835e+06	4797.44	0	2.29338e+06	0	91	1.89259e+06	1	966558	1.05487e+08
1117.78	6056.89	287.82	0.57	0	57.41	57.41	1.07825e+06	57.41	4765.58	1.07848e+06	4765.65	0	2.2888e+06	0	90	1.88835e+06	1	962074	1.05251e+08
1000.15	6061.65	287.87	0.53	0	57.41	57.41	1.07825e+06	57.41	4765.58	1.07848e+06	4765.65	0	2.2888e+06	0	90	1.88835e+06	1	962074	1.05251e+08
894.83	6066	287.92	0.48	0	57.41	57.41	1.07825e+06	57.41	4765.58	1.07848e+06	4765.65	0	2.2888e+06	0	90	1.88835e+06	1	962074	1.05251e+08
800.54	6062.44	287.96	0.44	0	57.41	57.41	1.07825e+06	57.41	4760.81	1.07848e+06	4760.88	0	2.28651e+06	0	89	1.88601e+06	1	962074	1.05121e+08
716.13	6066.06	287.99	0.4	0	57.41	57.41	1.07825e+06	57.41	4760.81	1.07848e+06	4760.88	0	2.28651e+06	0	89	1.88601e+06	1	962074	1.05121e+08
640.59	6069.36	288.03	0.37	0	57.39	57.39	1.07825e+06	57.39	4760.81	1.07848e+06	4760.88	0	2.28651e+06	0	89	1.88601e+06	1	962074	1.05121e+08
572.98	6064.84	288.06	0.34	0	57.41	57.41	1.07825e+06	57.41	4756.05	1.07848e+06	4756.12	0	2.28423e+06	0	88	1.88367e+06	1	962074	1.0499e+08
512.48	6060.07	288.09	0.31	0	57.41	57.41	1.07825e+06	57.41	4751.3	1.07848e+06	4751.37	0	2.28194e+06	0	87	1.88134e+06	1	962074	1.0486e+08
458.34	6062.57	288.11	0.28	0	57.41	57.41	1.07825e+06	57.41	4751.3	1.07848e+06	4751.37	0	2.28194e+06	0	87	1.88134e+06	1	962074	1.0486e+08
409.91	6064.85	288.14	0.26	0	57.41	57.41	1.07825e+06	57.41	4751.3	1.07848e+06	4751.37	0	2.28194e+06	0	87	1.88134e+06	1	962074	1.0486e+08
366.58	6066.94	288.16	0.24	0	57.41	57.41	1.07825e+06	57.41	4751.3	1.07848e+06	4751.37	0	2.28194e+06	0	87	1.88134e+06	1	962074	1.0486e+08
327.81	6068.84	288.18	0.22	0	57.41	57.41	1.07825e+06	57.41	4751.3	1.07848e+06	4751.37	0	2.28194e+06	0	87	1.88133e+06	1	962074	1.0486e+08
293.14	6063.05	288.2	0.2	0	57.41	57.41	1.07825e+06	57.41	4746.55	1.07848e+06	4746.62	0	2.27966e+06	0	86	1.879e+06	1	962074	1.0473e+08
262.13	6064.64	288.21	0.19	0	57.41	57.41	1.07825e+06	57.41	4746.55	1.07848e+06	4746.62	0	2.27966e+06	0	86	1.879e+06	1	962074	1.0473e+08
234.39	6066.08	288.23	0.17	0	57.41	57.41	1.07825e+06	57.41	4746.55	1.07848e+06	4746.62	0	2.27966e+06	0	86	1.879e+06	1	962074	1.0473e+08
209.58	6067.41	288.24	0.16	0	57.41	57.41	1.07825e+06	57.41	4746.55	1.07848e+06	4746.62	0	2.27966e+06	0	86	1.879e+06	1	962074	1.0473e+08
187.39	6068.61	288.25	0.14	0	57.41	57.41	1.07825e+06	57.41	4746.55	1.07848e+06	4746.62	0	2.27966e+06	0	86	1.879e+06	1	962074	1.0473e+08
167.55	6062.19	288.26	0.13	0	57.41	57.41	1.07825e+06	57.41	4741.8	1.07848e+06	4741.87	0	2.27738e+06	0	85	1.87667e+06	1	962074	1.046e+08
149.11	6057.13	286.93	0.12	0	57.14	57.14	1.07322e+06	57.14	4714.98	1.07345e+06	4715.05	0	2.27511e+06	0	85	1.8748e+06	1	957590	1.04496e+08
133.31	6043.03	286.94	0.11	0	57.14	57.14	1.07322e+06	57.14	4705.56	1.07345e+06	4705.63	0	2.27056e+06	0	83	1.87015e+06	1	957590	1.04237e+08
119.07	6037.82	286.66	0.1	0	57.14	57.14	1.07322e+06	57.14	4700.86	1.07345e+06	4700.92	0	2.26829e+06	0	82	1.86828e+06	1	956633	1.04107e+08
106.56	6037.12	286.96	0.1	0	57.14	57.14	1.07322e+06	57.14	4700.86	1.07345e+06	4700.92	0	2.26829e+06	0	82	1.86783e+06	1	957590	1.04107e+08
95.27	6031.78	286.96	0.09	0	57.14	57.14	1.07322e+06	57.14	4696.16	1.07345e+06	4696.22	0	2.26602e+06	0	82	1.86596e+06	1	957590	1.04003e+08
85.18	6032.42	286.97	0.08	0	57.14	57.14	1.07322e+06	57.14	4696.16	1.07345e+06	4696.22	0	2.26602e+06	0	82	1.86596e+06	1	957590	1.04003e+08
76.15	6033	286.98	0.08	0	57.14	57.14	1.07322e+06	57.14	4696.16	1.07345e+06	4696.22	0	2.26602e+06	0	82	1.86596e+06	1	957590	1.04003e+08
68.08	6033.53	286.98	0.07	0	57.14	57.14	1.07322e+06	57.14	4696.16	1.07345e+06	4696.22	0	2.26602e+06	0	82	1.86596e+06	1	957590	1.04003e+08
60.58	6020.49	285.64	0.07	0	56.88	56.88	1.06819e+06	56.88	4664.82	1.06842e+06	4664.89	0	2.26149e+06	0	81	1.86178e+06	1	953106	1.0377e+08
54.15	6020.93	285.65	0.06	0	56.88	56.88	1.06819e+06	56.88	4664.82	1.06842e+06	4664.89	0	2.26149e+06	0	81	1.86178e+06	1	953106	1.0377e+08
48.41	6021.34	285.65	0.06	0	56.88	56.88	1.06819e+06	56.88	4664.82	1.06842e+06	4664.89	0	2.26149e+06	0	81	1.86178e+06	1	953106	1.0377e+08
43.28	6021.7	285.65	0.05	0	56.88	56.88	1.06819e+06	56.88	4664.82	1.06842e+06	4664.89	0	2.26149e+06	0	81	1.86178e+06	1	953106	1.0377e+08
38.69	6014.56	285.66	0.05	0	56.87	56.87	1.0682e+06	56.87	4660.16	1.06842e+06	4660.23	0	2.25923e+06	0	80	1.85947e+06	1	953106	1.03641e+08
34.59	6014.86	285.66	0.05	0	56.88	56.88	1.0682e+06	56.88	4660.16	1.06842e+06	4660.23	0	2.25923e+06	0	80	1.85947e+06	1	953106	1.03641e+08
30.92	6015.14	285.66	0.04	0	56.88	56.88	1.0682e+06	56.88	4660.16	1.06842e+06	4660.23	0	2.25923e+06	0	80	1.85947e+06	1	953106	1.03641e+08
27.64	6007.92	285.67	0.04	0	56.88	56.88	1.0682e+06	56.88	4655.5	1.06842e+06	4655.57	0	2.25697e+06	0	79	1.85716e+06	1	953106	1.03513e+08
24.71	6008.15	285.67	0.04	0	56.88	56.88	1.0682e+06	56.88	4655.5	1.06842e+06	4655.57	0	2.25697e+06	0	79	1.85716e+06	1	953106	1.03513e+08
22.09	6008.36	285.67	0.04	0	56.88	56.88	1.0682e+06	56.88	4655.5	1.06842e+06	4655.57	0	2.25697e+06	0	79	1.85716e+06	1	953106	1.03513e+08
19.75	6008.55	285.67	0.04	0	56.88	56.88	1.0682e+06	56.88	4655.5	1.06842e+06	4655.57	0	2.25697e+06	0	79	1.85716e+06	1	953106	1.03513e+08
17.65	5993.8	285.67	0.03	0	56.88	56.88	1.0682e+06	56.88	4646.2	1.06842e+06	4646.26	0	2.25246e+06	0	77	1852545	1	953106	1.03256e+08
220.01	6791.72	328.86	26.12	0	134.32	104.63	1.06665e+06	104.63	0	1.06708e+06	0	0	2.25021e+06	0	82	1.85346e+06	1	950819	1.03447e+08
193.47	7011.86	331.13	23.85	0	57.08	57.07	1.06685e+06	57.07	0	1.06708e+06	0	0	2.25021e+06	0	82	1.85355e+06	1	950819	1.03447e+08
169.47	7212.86	333.21	21.78	0	56.81	56.81	1.06685e+06	56.81	0	1.06708e+06	0	0	2.25021e+06	0	82	1.85362e+06	1	950819	1.03447e+08
147.91	7387.18	335.1	19.89	0	56.8	56.8	1.06685e+06	56.8	0	1.06708e+06	0	0	2.24796e+06	0	81	1.85137e+06	1	950819	1.03319e+08
120.74	10779.3	484.65	19.5	0	57.25	57.25	1.06874e+06	57.25	26.39	1.06897e+06	26.39	0	2.24571e+06	0	83	1.85129e+06	1	951034	1.03349e+08
98.62	10942.9	486.34	17.81	0	56.91	56.91	1.06874e+06	56.91	26.39	1.06897e+06	26.39	0	2.24571e+06	0	83	1.85086e+06	1	951034	1.03349e+08
80.33	11092.2	487.89	16.27	0	56.9	56.9	1.06874e+06	56.9	26.39	1.06897e+06	26.39	0	2.24571e+06	0	83	1.85052e+06	1	951034	1.03349e+08
65.27	11228.5	489.3	14.86	0	56.9	56.9	1.06874e+06	56.9	26.39	1.06897e+06	26.39	0	2.24571e+06	0	83	1.85026e+06	1	951034	1.03349e+08
52.9	11338.8	490.58	13.57	0	56.9	56.9	1.06874e+06	56.9	26.36	1.06897e+06	26.36	0	2.24347e+06	0	82	1.84775e+06	1	951034	1.0322e+08
42.58	11440.8	489.44	12.34	0	56.64	56.64	1.06371e+06	56.64	26.21	1.06394e+06	26.21	0	2.24123e+06	0	82	1.84573e+06	1	946562	1.03117e+08
6416.4	100710	1523.13	117.19	0.01	371.73	159.15	1.12012e+06	159.15	0	1.12095e+06	0	0	2.56043e+06	0	89	1.96408e+06	1	960267	1.11121e+08
2497.18	110380	1685.71	1370.2	0.01	449.34	377.8	1.12443e+06	377.8	353.64	1.12587e+06	357.19	0	2.55787e+06	0	98	1.95568e+06	1	952023	1.11623e+08
371.96	121757	1800.46	1255.44	0	61.7	61.61	1.12562e+06	61.61	353.64	1.12587e+06	357.19	0	2.55787e+06	0	98	1.94357e+06	1	952023	1.11623e+08
47.45	132095	1904.73	1151.17	0	59.98	59.97	1.12562e+06	59.97	353.64	1.12587e+06	357.19	0	2.55787e+06	0	98	1.93404e+06	1	952023	1.11623e+08
5.24	141024	1990.78	1051.49	0	59.67	59.67	1.1206e+06	59.67	351	1.12084e+06	354.53	0	2.55021e+06	0	96	1.91991e+06	1	947773	1.11239e+08
0.51	149586	2077.06	965.21	0	59.67	59.67	1.1206e+06	59.67	351	1.12084e+06	354.53	0	2.55021e+06	0	96	1.91403e+06	1	947773	1.11239e+08
0.04	157412	2155.91	886.36	0	59.67	59.67	1.1206e+06	59.67	351	1.12084e+06	354.53	0	2.55021e+06	0	96	1.90941e+06	1	947773	1.11239e+08
33.2	164618	2229.67	918.69	0	86.4	81.64	1.12291e+06	81.64	0	1.12323e+06	0	0	2.55021e+06	0	96	1.90455e+06	1	949046	1.11232e+08
2.32	171403	2293.87	840.4	0	59.64	59.63	1.11796e+06	59.63	0	1.1182e+06	0	0	2.54257e+06	0	94	1.89506e+06	1	944798	110848708
0.15	177924	2361.85	772.41	0	59.53	59.53	1.11796e+06	59.53	0	1.1182e+06	0	0	2.54003e+06	0	93	1.89043e+06	1	944798	1.10713e+08
0.01	184097	2424.2	710.07	0	59.52	59.52	1.11796e+06	59.52	0	1.1182e+06	0	0	2.54003e+06	0	93	1.88862e+06	1	944798	1.10713e+08
0	189760	2481.39	652.87	0	59.52	59.52	1.11796e+06	59.52	0	1.1182e+06	0	0	2.54003e+06	0	93	1887201	1	944798	1.10713e+08
0	194523	2531.35	599.78	0	59.52	59.52	1.11796e+06	59.52	0	1.1182e+06	0	0	2.53495e+06	0	91	1.88188e+06	1	943854	1.10441e+08
0	198795	2570.47	549.71	0	59.26	59.26	1.11294e+06	59.26	0	1.11318e+06	0	0	2.52988e+06	0	90	1.87639e+06	1	940551	1.10195e+08
0	202906	2614.52	505.66	0	59.26	59.26	1.11294e+06	59.26	0	1.11318e+06	0	0	2.52735e+06	0	89	1.8734e+06	1	940551	1.1006e+08
0	206398	2654.97	465.2	0	59.26	59.26	1.11294e+06	59.26	0	1.11318e+06	0	0	2.5223e+06	0	87	1.86826e+06	1	940551	1.0979e+08
0	210063	2692.13	428.04	0	59.26	59.26	1.11294e+06	59.26	0	1.11318e+06	0	0	2.5223e+06	0	87	1.86783e+06	1	940551	1.0979e+08
0	213430	2726.27	393.91	0	59.26	59.26	1.11294e+06	59.26	0	1.11318e+06	0	0	2.5223e+06	0	87	1.8675e+06	1	940551	1.0979e+08
0	216523	2757.63	362.55	0	59.26	59.26	1.11294e+06	59.26	0	1.11318e+06	0	0	2.5223e+06	0	87	1.86724e+06	1	940551	1.0979e+08
0	219145	2773.86	332.23	0	58.99	58.99	1.10791e+06	58.99	0	1.10815e+06	0	0	2.51978e+06	0	87	1.86516e+06	1	936304	1.0968e+08
0	221753	2800.21	305.88	0	58.99	58.99	1.10791e+06	58.99	0	1.10815e+06	0	0	2.51978e+06	0	87	1.865e+06	1	936304	1.0968e+08
0	223874	2824.42	281.67	0	58.99	58.99	1.10791e+06	58.99	0	1.10815e+06	0	0	2.51726e+06	0	86	1.86258e+06	1	936304	1.09545e+08
0	225854	2850.46	260.03	0	59.09	59.09	1.10917e+06	59.09	17.74	1.10941e+06	17.91	0	2.51726e+06	0	86	1.86239e+06	1	936138	1.09567e+08
0	227877	2870.94	239.55	0	59.06	59.06	1.10917e+06	59.06	17.74	1.10941e+06	17.91	0	2.51726e+06	0	86	1.86189e+06	1	936138	1.09567e+08
0	229735	2889.76	220.73	0	59.06	59.06	1.10917e+06	59.06	17.74	1.10941e+06	17.91	0	2.51726e+06	0	86	1.8615e+06	1	936138	1.09567e+08
0	231442	2907.05	203.44	0	59.06	59.06	1.10917e+06	59.06	17.74	1.10941e+06	17.91	0	2.51726e+06	0	86	1.86119e+06	1	936138	1.09567e+08
0	909919	5246.14	178.33	0.01	100.83	100.83	1.88748e+06	100.83	39.02	1.88788e+06	39.42	0	3.24803e+06	0	129	4.2179e+06	1	1.62254e+06	2.43843e+08
0	911622	5259.32	165.15	0.01	100.5	100.5	1.88748e+06	100.5	39.02	1.88788e+06	39.42	0	3.24803e+06	0	129	4.21745e+06	1	1.62254e+06	2.43843e+08
0	913182	5271.4	153.07	0.01	100.5	100.5	1.88748e+06	100.5	39.02	1.88788e+06	39.42	0	3.24803e+06	0	129	4.2171e+06	1	1.62254e+06	2.43843e+08
0	914613	5282.48	141.99	0.01	100.5	100.5	1.88748e+06	100.5	39.02	1.88788e+06	39.42	0	3.24803e+06	0	129	4.21682e+06	1	1.62254e+06	2.43843e+08
0	915924	5292.63	131.84	0.01	100.5	100.5	1.88748e+06	100.5	39.02	1.88788e+06	39.42	0	3.24803e+06	0	129	4.2166e+06	1	1.62254e+06	2.43843e+08
0	916115	5301.94	122.53	0.01	100.5	100.5	1.88748e+06	100.5	38.98	1.88788e+06	39.38	0	3.24478e+06	0	128	4.21178e+06	1	1.62254e+06	2.43574e+08
506.11	914800	5178.34	174.96	0.01	100.91	100.91	1.89242e+06	100.91	67.08	1.89282e+06	67.54	0	3.24153e+06	0	130	4.18673e+06	1	1.57468e+06	2.44503e+08
0.72	916339	5196.16	162.49	0.01	100.76	100.76	1.89242e+06	100.76	67.08	1.89282e+06	67.54	0	3.24153e+06	0	130	4.16718e+06	1	1.57626e+06	2.44503e+08
0	917827	5207.69	150.97	0.01	100.76	100.76	1.89242e+06	100.76	67.08	1.89282e+06	67.54	0	3.24153e+06	0	130	4.15213e+06	1	1.57626e+06	2.44503e+08
0	919186	5218.21	140.45	0.01	100.76	100.76	1.89242e+06	100.76	67.08	1.89282e+06	67.54	0	3.24153e+06	0	130	4.1403e+06	1	1.57626e+06	2.44503e+08
0	919414	5227.83	130.83	0.01	100.76	100.76	1.89242e+06	100.76	67.01	1.89282e+06	67.47	0	3.23829e+06	0	129	4.12643e+06	1	1.57626e+06	2.44233e+08
0	920551	5236.64	122.02	0.01	100.76	100.76	1.89242e+06	100.76	67.01	1.89282e+06	67.47	0	3.23829e+06	0	129	4.11912e+06	1	1.57626e+06	2.44233e+08
0	921593	5244.71	113.94	0.01	100.76	100.76	1.89242e+06	100.76	67.01	1.89282e+06	67.47	0	3.23829e+06	0	129	4.11336e+06	1	1.57626e+06	2.44233e+08
0	921531	5252.12	106.53	0.01	100.76	100.76	1.89242e+06	100.76	66.94	1.89282e+06	67.41	0	3.23506e+06	0	128	4.10431e+06	1	1.57626e+06	2.43964e+08
0	920470	5244.96	99.47	0.01	100.46	100.46	1.88739e+06	100.46	66.63	1.8878e+06	67.09	0	3.22859e+06	0	127	4.09213e+06	1	1.57207e+06	2.43451e+08
0	919242	5251.19	93.24	0.01	100.49	100.49	1.88739e+06	100.49	66.5	1.8878e+06	66.96	0	3.22214e+06	0	125	4.08032e+06	1	1.57207e+06	2.42914e+08
0	919978	5256.92	87.51	0.01	100.49	100.49	1.88739e+06	100.49	66.5	1.8878e+06	66.96	0	3.22214e+06	0	125	4.07813e+06	1	1.57207e+06	2.42914e+08
0	919735	5248.17	82.03	0.01	100.23	100.23	1.88237e+06	100.23	66.26	1.88277e+06	66.71	0	3.21892e+06	0	125	4.07233e+06	1	1.56789e+06	2.42672e+08
0	920357	5252.99	77.2	0.01	100.23	100.23	1.88237e+06	100.23	66.26	1.88277e+06	66.71	0	3.21892e+06	0	125	4.07098e+06	1	1.56789e+06	2.42672e+08
0	920929	5257.43	72.77	0.01	100.23	100.23	1.88237e+06	100.23	66.26	1.88277e+06	66.71	0	3.21892e+06	0	125	4.06991e+06	1	1.56789e+06	2.42672e+08
0	920438	5261.51	68.68	0.01	100.23	100.23	1.88237e+06	100.23	66.19	1.88277e+06	66.65	0	3.2157e+06	0	124	4.06458e+06	1	1.56789e+06	2.42404e+08
0	917972	5251.21	64.76	0.01	99.96	99.96	1.87734e+06	99.96	65.82	1.87774e+06	66.27	0	3.20606e+06	0	122	4.05091e+06	1	1.5637e+06	2.41627e+08
0	918415	5254.65	61.31	0.01	99.96	99.96	1.87734e+06	99.96	65.82	1.87774e+06	66.27	0	3.20606e+06	0	122	4.05039e+06	1	1.5637e+06	2.41627e+08
0	918823	5257.82	58.14	0.01	99.96	99.96	1.87734e+06	99.96	65.82	1.87774e+06	66.27	0	3.20606e+06	0	122	4.04998e+06	1	1.5637e+06	2.41627e+08
0	919198	5260.74	55.23	0.01	99.96	99.96	1.87734e+06	99.96	65.82	1.87774e+06	66.27	0	3.20606e+06	0	122	4.04966e+06	1	1.5637e+06	2.41627e+08
0	918528	5263.42	52.54	0.01	99.96	99.96	1.87734e+06	99.96	65.75	1.87774e+06	66.2	0	3.20286e+06	0	121	4.04494e+06	1	1.5637e+06	2.41361e+08
0	916914	5251.8	49.94	0.01	99.69	99.69	1.87232e+06	99.69	65.44	1.87272e+06	65.9	0	3.19646e+06	0	120	4.03624e+06	1	1.55951e+06	2.40853e+08
0	917205	5254.06	47.67	0.01	99.69	99.69	1.87232e+06	99.69	65.44	1.87272e+06	65.9	0	3.19646e+06	0	120	4.03609e+06	1	1.55951e+06	2.40853e+08
0	916461	5256.15	45.58	0.01	99.69	99.69	1.87232e+06	99.69	65.38	1.87272e+06	65.83	0	3.19326e+06	0	119	4.03151e+06	1	1.55951e+06	2.40587e+08
0	924852	5933.51	552.03	0	104.84	104.84	1.87178e+06	104.84	130.17	1.8722e+06	131.27	0	3.19326e+06	0	119	4.0284e+06	1	1.55051e+06	2.40502e+08
0	930200	5975.13	510.41	0.01	99.69	99.69	1.8718e+06	99.69	130.17	1.8722e+06	131.27	0	3.19326e+06	0	119	4.02396e+06	1	1.55051e+06	2.40502e+08
0	935114	6013.39	472.15	0.01	99.66	99.66	1.8718e+06	99.66	130.17	1.8722e+06	131.27	0	3.19326e+06	0	119	4.02047e+06	1	1.55051e+06	2.40502e+08
0	937559	6048.57	436.97	0.01	99.66	99.66	1.8718e+06	99.66	129.91	1.8722e+06	131.01	0	3.18688e+06	0	117	4.00885e+06	1	1.55051e+06	2.39971e+08
0	940765	6058.54	403.12	0.01	99.4	99.4	1.86678e+06	99.4	129.44	1.86718e+06	130.52	0	3.18369e+06	0	117	4.00269e+06	1	1.5448e+06	2.39732e+08
0	943633	6088.2	373.46	0.01	99.4	99.4	1.86678e+06	99.4	129.31	1.86718e+06	130.39	0	3.18051e+06	0	116	3.997e+06	1	1.5448e+06	2.39467e+08
0	947038	6121.62	346.51	0.01	99.4	99.4	1.86678e+06	99.4	129.31	1.86718e+06	130.39	0	3.18051e+06	0	116	3.99525e+06	1	1.54634e+06	2.39467e+08
0	950263	6146.76	321.36	0.01	99.4	99.4	1.86678e+06	99.4	129.31	1.86718e+06	130.39	0	3.18051e+06	0	116	3.9942e+06	1	1.54634e+06	2.39467e+08
0	952179	6169.91	298.21	0.01	99.4	99.4	1.86678e+06	99.4	129.18	1.86718e+06	130.26	0	3.17733e+06	0	115	3.98896e+06	1	1.54634e+06	2.39202e+08
0	954910	6191.23	276.9	0.01	99.39	99.39	1.86678e+06	99.39	129.18	1.86718e+06	130.26	0	3.17733e+06	0	115	3.98832e+06	1	1.54634e+06	2.39202e+08
0	957423	6210.85	257.28	0.01	99.4	99.4	1.86678e+06	99.4	129.18	1.86718e+06	130.26	0	3.17733e+06	0	115	3.98781e+06	1	1.54634e+06	2.39202e+08
0	959738	6228.92	239.21	0.01	99.4	99.4	1.86678e+06	99.4	129.18	1.86718e+06	130.26	0	3.17733e+06	0	115	3.98741e+06	1	1.54634e+06	2.39202e+08
0	960807	6245.56	222.57	0.01	99.4	99.4	1.86678e+06	99.4	129.05	1.86718e+06	130.13	0	3.17415e+06	0	114	3.98269e+06	1	1.54634e+06	2.38938e+08
0	960742	6244.02	206.69	0.01	99.13	99.13	1.86175e+06	99.13	128.44	1.86215e+06	129.52	0	3.16781e+06	0	113	3.97406e+06	1	1.54218e+06	2.38435e+08
0	959457	6241.2	192.1	0.01	98.86	98.86	1.85672e+06	98.86	127.71	1.85712e+06	128.79	0	3.15832e+06	0	111	3.96112e+06	1	1.53802e+06	2.37671e+08
0	961111	6254.12	179.18	0.01	98.86	98.86	1.85672e+06	98.86	127.71	1.85712e+06	128.79	0	3.15832e+06	0	111	3.96097e+06	1	1.53802e+06	2.37671e+08
0	962634	6266.03	167.28	0.01	98.86	98.86	1.85672e+06	98.86	127.71	1.85712e+06	128.79	0	3.15832e+06	0	111	3.96085e+06	1	1.53802e+06	2.37671e+08
1353.04	973235	6201.87	332.78	0.03	858.04	716.9	1.86568e+06	716.9	430.09	1.86841e+06	438.63	0	3.15832e+06	0	139	3.97196e+06	1	1.49198e+06	2.40105e+08
1.8	975180	6225.4	309.26	0.01	102.9	102.73	1.868e+06	102.73	429.66	1.86841e+06	438.19	0	3.15516e+06	0	138	3.94341e+06	1	1.49198e+06	2.3984e+08
0	976858	6246.88	287.77	0.01	99.55	99.52	1.86801e+06	99.52	429.23	1.86841e+06	437.75	0	3.15201e+06	0	137	3.92008e+06	1	1.49198e+06	2.39575e+08
0	979381	6266.56	268.09	0.01	99.47	99.47	1.86801e+06	99.47	429.23	1.86841e+06	437.75	0	3.15201e+06	0	137	3.90515e+06	1	1.49198e+06	2.39575e+08
0	980611	6284.61	250.04	0.01	99.46	99.46	1.86801e+06	99.46	428.8	1.86841e+06	437.31	0	3.14885e+06	0	136	3.8891e+06	1	1.49198e+06	2.39311e+08
0	982736	6301.21	233.45	0.01	99.46	99.46	1.86801e+06	99.46	428.8	1.86841e+06	437.31	0	3.14885e+06	0	136	3.87988e+06	1	1.49198e+06	2.39311e+08
0	984692	6316.47	218.18	0.01	99.46	99.46	1.86801e+06	99.46	428.8	1.86841e+06	437.31	0	3.14885e+06	0	136	3.87262e+06	1	1.49198e+06	2.39311e+08
0	985507	6313.51	203.56	0.01	99.19	99.19	1.86299e+06	99.19	427.22	1.86338e+06	435.7	0	3.14571e+06	0	136	3.86304e+06	1	1.48796e+06	2.39071e+08
0	987166	6326.44	190.63	0.01	99.02	99.02	1.86299e+06	99.02	427.22	1.86338e+06	435.7	0	3.14571e+06	0	136	3.85855e+06	1	1.48796e+06	2.39071e+08
0	988697	6338.37	178.7	0.01	99.19	99.19	1.86299e+06	99.19	427.22	1.86338e+06	435.7	0	3.14571e+06	0	136	3.85502e+06	1	1.48796e+06	2.39071e+08
0	990109	6349.38	167.69	0.01	99.19	99.19	1.86299e+06	99.19	427.22	1.86338e+06	435.7	0	3.14571e+06	0	136	3.85225e+06	1	1.48796e+06	2.39071e+08
0	991414	6359.55	157.53	0.01	99.19	99.19	1.86299e+06	99.19	427.22	1.86338e+06	435.7	0	3.14571e+06	0	136	3.85006e+06	1	1.48796e+06	2.39071e+08
0	992618	6368.94	148.14	0.01	99.19	99.19	1.86299e+06	99.19	427.22	1.86338e+06	435.7	0	3.14571e+06	0	136	3.84834e+06	1	1.48796e+06	2.39071e+08
0	992738	6371.24	139.32	0.01	99.19	99.19	1.86299e+06	99.19	426.79	1.86338e+06	435.27	0	3.14256e+06	0	135	3.84315e+06	1	1.48648e+06	2.38807e+08
0	993661	6385.63	131.44	0.01	99.19	99.19	1.86299e+06	99.19	426.79	1.86338e+06	435.27	0	3.14256e+06	0	135	3.84168e+06	1	1.48796e+06	2.38807e+08
0	994611	6393.04	124.03	0.01	99.19	99.19	1.86299e+06	99.19	426.79	1.86338e+06	435.27	0	3.14256e+06	0	135	3.84084e+06	1	1.48796e+06	2.38807e+08
0	995489	6399.89	117.18	0.01	99.19	99.19	1.86299e+06	99.19	426.79	1.86338e+06	435.27	0	3.14256e+06	0	135	3.84019e+06	1	1.48796e+06	2.38807e+08
0	996301	6406.23	110.85	0.01	99.19	99.19	1.86299e+06	99.19	426.79	1.86338e+06	435.27	0	3.14256e+06	0	135	3.83967e+06	1	1.48796e+06	2.38807e+08
0	997051	6412.08	104.99	0.01	99.19	99.19	1.86299e+06	99.19	426.79	1.86338e+06	435.27	0	3.14256e+06	0	135	3.83926e+06	1	1.48796e+06	2.38807e+08
0	996642	6417.5	99.58	0.01	99.19	99.19	1.86299e+06	99.19	426.37	1.86338e+06	434.83	0	3.13942e+06	0	134	3.8347e+06	1	1.48796e+06	2.38543e+08
0	996181	6422.5	94.57	0.01	99.19	99.19	1.86299e+06	99.19	425.94	1.86338e+06	434.4	0	3.13628e+06	0	133	3.83021e+06	1	1.48796e+06	2.3828e+08
0	996773	6427.13	89.94	0.01	99.19	99.19	1.86299e+06	99.19	425.94	1.86338e+06	434.4	0	3.13628e+06	0	133	3.83001e+06	1	1.48796e+06	2.3828e+08
0	995223	6414.07	85.42	0.01	98.93	98.93	1.85796e+06	98.93	423.94	1.85836e+06	432.36	0	3.13001e+06	0	132	3.8218e+06	1	1.48395e+06	2.37778e+08
0	994627	6418.02	81.47	0.01	98.93	98.93	1.85796e+06	98.93	423.52	1.85836e+06	431.93	0	3.12688e+06	0	131	3.81745e+06	1	1.48395e+06	2.37515e+08
0	995094	6421.67	77.82	0.01	98.93	98.93	1.85796e+06	98.93	423.52	1.85836e+06	431.93	0	3.12688e+06	0	131	3.81736e+06	1	1.48395e+06	2.37515e+08
91.19	1.00412e+06	6897.83	157.95	0.01	431.63	202.58	1.85706e+06	202.58	0	1.85809e+06	0	0	3.12376e+06	0	133	3.81208e+06	1	1.477e+06	2.37476e+08
0.13	1.00417e+06	6906.93	148.85	0.01	99.75	99.73	1.85769e+06	99.73	0	1.85809e+06	0	0	3.12063e+06	0	132	3.80511e+06	1	1.477e+06	2.37214e+08
0	1.00524e+06	6915.33	140.44	0.01	98.92	98.92	1.85769e+06	98.92	0	1.85809e+06	0	0	3.12063e+06	0	132	3.80295e+06	1	1.477e+06	2.37214e+08
0	1.00523e+06	6904.37	132.32	0.01	98.64	98.64	1.85266e+06	98.64	0	1.85306e+06	0	0	3.11751e+06	0	132	3.79745e+06	1	1.47301e+06	2.36977e+08
0	1.00614e+06	6911.53	125.16	0.01	98.64	98.64	1.85266e+06	98.64	0	1.85306e+06	0	0	3.11751e+06	0	132	3.79611e+06	1	1.47301e+06	2.36977e+08
0	1.00699e+06	6918.15	118.54	0.01	98.64	98.64	1.85266e+06	98.64	0	1.85306e+06	0	0	3.11751e+06	0	132	3.79505e+06	1	1.47301e+06	2.36977e+08
0	1.00777e+06	6924.28	112.41	0.01	98.64	98.64	1.85266e+06	98.64	0	1.85306e+06	0	0	3.11751e+06	0	132	3.79423e+06	1	1.47301e+06	2.36977e+08
0	1.00738e+06	6929.94	106.75	0.01	98.64	98.64	1.85266e+06	98.64	0	1.85306e+06	0	0	3.1144e+06	0	131	3.78938e+06	1	1.47301e+06	2.36715e+08
0	1.00704e+06	6928.24	101.42	0.01	98.64	98.64	1.85266e+06	98.64	0	1.85306e+06	0	0	3.11128e+06	0	130	3.78508e+06	1	1.47153e+06	2.36453e+08
0	1.00655e+06	6921.19	96.41	0.01	98.37	98.37	1.84764e+06	98.37	0	1.84803e+06	0	0	3.10817e+06	0	130	3.78049e+06	1	1.46901e+06	2.36216e+08
0	1.00489e+06	6925.66	91.95	0.01	98.38	98.38	1.84764e+06	98.38	0	1.84803e+06	0	0	3.10196e+06	0	128	3.77182e+06	1	1.46901e+06	2.35694e+08
0	1.00431e+06	6929.79	87.81	0.01	98.38	98.38	1.84764e+06	98.38	0	1.84803e+06	0	0	3.09886e+06	0	127	3.7674e+06	1	1.46901e+06	2.35433e+08
0	1.00479e+06	6933.61	83.99	0.01	98.38	98.38	1.84764e+06	98.38	0	1.84803e+06	0	0	3.09886e+06	0	127	3.7672e+06	1	1.46901e+06	2.35433e+08
0	1.00424e+06	6918.28	80.23	0.01	98.11	98.11	1.84261e+06	98.11	0	1.84301e+06	0	0	3.09576e+06	0	127	3.76328e+06	1	1.46501e+06	2.35198e+08
0	1.00466e+06	6921.55	76.97	0.01	98.11	98.11	1.84261e+06	98.11	0	1.84301e+06	0	0	3.09576e+06	0	127	3.76316e+06	1	1.46501e+06	2.35198e+08
0	1.00504e+06	6924.57	73.95	0.01	98.11	98.11	1.84261e+06	98.11	0	1.84301e+06	0	0	3.09576e+06	0	127	3.76307e+06	1	1.46501e+06	2.35198e+08
0	1.0054e+06	6927.36	71.15	0.01	98.11	98.11	1.84261e+06	98.11	0	1.84301e+06	0	0	3.09576e+06	0	127	3.76299e+06	1	1.46501e+06	2.35198e+08
0	1.00573e+06	6929.95	68.57	0.01	98.1	98.1	1.84261e+06	98.1	0	1.84301e+06	0	0	3.09576e+06	0	127	3.76293e+06	1	1.46501e+06	2.35198e+08
0	1.00603e+06	6932.34	66.17	0.01	98.11	98.11	1.84261e+06	98.11	0	1.84301e+06	0	0	3.09576e+06	0	127	3.76289e+06	1	1.46501e+06	2.35198e+08
0	1.00632e+06	6934.56	63.96	0.01	98.11	98.11	1.84261e+06	98.11	0	1.84301e+06	0	0	3.09576e+06	0	127	3.76285e+06	1	1.46501e+06	2.35198e+08
0	1.00435e+06	6936.61	61.91	0.01	98.11	98.11	1.84261e+06	98.11	0	1.84301e+06	0	0	3.08957e+06	0	125	3.7545e+06	1	1.46501e+06	2.34678e+08
0	1.00459e+06	6938.5	60.01	0.01	98.11	98.11	1.84261e+06	98.11	0	1.84301e+06	0	0	3.08957e+06	0	125	3.75447e+06	1	1.46501e+06	2.34678e+08
0	1.0037e+06	6940.26	58.26	0.01	98.11	98.11	1.84261e+06	98.11	0	1.84301e+06	0	0	3.08648e+06	0	124	3.7503e+06	1	1.46501e+06	2.34418e+08
0	1.00291e+06	6922.95	56.48	0.01	97.84	97.84	1.83759e+06	97.84	0	1.83798e+06	0	0	3.0834e+06	0	124	3.74654e+06	1	1.46102e+06	2.34183e+08
0	1.0031e+06	6924.44	54.98	0.01	97.84	97.84	1.83759e+06	97.84	0	1.83798e+06	0	0	3.0834e+06	0	124	3.74653e+06	1	1.46102e+06	2.34183e+08
0	1.00327e+06	6925.83	53.6	0.01	97.77	97.77	1.83759e+06	97.77	0	1.83798e+06	0	0	3.0834e+06	0	124	3.74652e+06	1	1.46102e+06	2.34183e+08
0	1.00233e+06	6927.11	52.31	0.01	97.84	97.84	1.83759e+06	97.84	0	1.83798e+06	0	0	3.08032e+06	0	123	3.74236e+06	1	1.46102e+06	2.33924e+08
0	1.00248e+06	6928.3	51.13	0.01	97.84	97.84	1.83759e+06	97.84	0	1.83798e+06	0	0	3.08032e+06	0	123	3.74236e+06	1	1.46102e+06	2.33924e+08
0	1.00151e+06	6929.4	50.03	0.01	97.84	97.84	1.83759e+06	97.84	0	1.83798e+06	0	0	3.07724e+06	0	122	3.73821e+06	1	1.46102e+06	2.33665e+08
0	1.00164e+06	6930.42	49.01	0.01	97.84	97.84	1.83759e+06	97.84	0	1.83798e+06	0	0	3.07724e+06	0	122	3.73821e+06	1	1.46102e+06	2.33665e+08
0	1.00176e+06	6931.36	48.07	0.01	97.84	97.84	1.83759e+06	97.84	0	1.83798e+06	0	0	3.07724e+06	0	122	3.7382e+06	1	1.46102e+06	2.33665e+08
3.25	1.00293e+06	7003.17	475.92	0.01	116.31	114.83	1.83462e+06	114.83	0	1.83507e+06	0	0	3.07109e+06	0	121	3.72665e+06	1	1.45527e+06	2.33143e+08
0	1.00705e+06	7035.56	443.53	0.01	97.78	97.78	1.83468e+06	97.78	0	1.83507e+06	0	0	3.07109e+06	0	121	3.72546e+06	1	1.45527e+06	2.33143e+08
																									#DIV/0!
																									#DIV/0!
																									#DIV/0!
																									#DIV/0!
																									#DIV/0!
																									#DIV/0!
																									#DIV/0!
																									#DIV/0!
																									#DIV/0!
																									#DIV/0!
																									#DIV/0!
																									#DIV/0!
																									#DIV/0!
																									#DIV/0!

## Sheet: SolubleMarker
GM	HexA	M6PR	M6PR-HexA	RabA	RabB	RabC	RabD	RabE	Tf	area	cMHCI	chol	dextran	membraneMarker	mvb	proton	solubleMarker	vATPase	volume
45238.9	0	0	0	45238.9	0	0	0	0	36191.2	45238.9	36191.2	45238.9	814301	1	0	81.43	1	2261.95	814301
45238.9	0	0	0	45198.5	1.21	1.21	35.63	1.21	36191.2	45238.9	36191.2	45238.9	814301	1	0	229.04	1	2261.95	814301
45238.9	0	0	0	45144.5	1.23	1.23	89.48	1.23	36191.2	45238.9	36191.2	45238.9	814301	1	0	391.86	1	2261.95	814301
45238.9	0	0	0	45105.5	1.25	1.25	128.42	1.25	36191.2	45238.9	36191.2	45238.9	814301	1	0	483.19	1	2261.95	814301
45238.9	0	0	0	45058.2	1.27	1.27	175.66	1.27	36191.2	45238.9	36191.2	45238.9	814301	1	0	571.22	1	2261.95	814301
45238.9	0	0	0	45010.3	1.28	1.28	223.5	1.28	36191.2	45238.9	36191.2	45238.9	814301	1	0	640.46	1	2261.95	814301
45238.9	0	0	0	44953.6	1.31	1.31	280.07	1.31	36191.2	45238.9	36191.2	45238.9	814301	1	0	702.8	1	2261.95	814301
45238.9	0	0	0	44904.4	1.32	1.32	329.23	1.32	36191.2	45238.9	36191.2	45238.9	814301	1	0	743.97	1	2261.95	814301
45238.9	0	0	0	44862.9	1.34	1.34	370.69	1.34	36191.2	45238.9	36191.2	45238.9	814301	1	0	771.48	1	2261.95	814301
45238.9	0	0	0	44804	1.36	1.36	429.53	1.36	36191.2	45238.9	36191.2	31881	814301	1	0	801.82	1	2261.95	814301
45238.9	0	0	0	44752.8	1.39	1.39	480.68	1.39	36191.2	45238.9	36191.2	18860.7	814301	1	0	821.86	1	2261.95	814301
45238.9	0	0	0	44700.8	1.41	1.41	532.53	1.41	36191.2	45238.9	36191.2	11158	814301	1	0	837.62	1	2261.95	814301
45238.9	0	0	0	44648.2	1.43	1.43	585.09	1.43	36191.2	45238.9	36191.2	6601.08	814301	1	0	850.02	1	2261.95	814301
45238.9	0	0	0	44594.8	1.45	1.45	638.4	1.45	36191.2	45238.9	36191.2	3905.19	814301	1	0	859.77	1	2261.95	814301
45238.9	0	0	0	44540.6	1.48	1.48	692.47	1.48	36191.2	45238.9	36191.2	2310.31	814301	1	0	867.45	1	2261.95	814301
45238.9	0	0	0	44485.6	1.5	1.5	747.33	1.5	36191.2	45238.9	36191.2	1366.78	814301	1	0	873.48	1	2261.95	814301
45238.9	0	0	0	44429.9	1.52	1.52	803.01	1.52	36191.2	45238.9	36191.2	808.58	814301	1	0	878.23	1	2261.95	814301
45238.9	0	0	0	44373.2	1.55	1.55	859.5	1.55	36191.2	45238.9	36191.2	392.96	814301	1	0	881.96	1	2261.95	814301
45238.9	0	0	0	44315.7	1.58	1.58	916.9	1.58	36191.2	45238.9	36191.2	128.88	814301	1	0	884.9	1	2261.95	814301
45238.9	0	0	0	44257.3	1.6	1.6	975.19	1.6	36191.2	45238.9	36191.2	42.27	814301	1	0	887.21	1	2261.95	814301
45238.9	0	0	0	44198	1.63	1.63	1034.4	1.63	36191.2	45238.9	36191.2	13.86	814301	1	0	889.03	1	2261.95	814301
8754.79	0	0	0	0.66	12563.1	0.66	0.66	0.66	12566.4	12566.4	12566.4	0	0	1	0	81.77	0	0	100531
31231.3	0	0	0	39840.6	13.83	12.24	4941.71	12.24	20223.3	44828.4	20223.3	3.74	814301	0	0	809.41	1	1936.28	834465
8754.79	0	0	0	0.67	12563	0.67	0.67	0.67	12566.4	12566.4	12566.4	0	0	1	0	66.47	0	0	100531
31231.3	0	0	0	39664.6	5.42	5.37	5142.36	5.37	20223.3	44828.4	20223.3	0.94	814301	0	0	808.32	1	1936.28	834465
0	0	0	0	0	19759.1	0	0	0	12566.4	19759.1	12566.4	0	0	1	0	1037.12	0	0	161030
31231.3	0	0	0	39466.1	5.66	5.65	5339.79	5.65	20223.3	44828.4	20223.3	0.23	814301	0	0	807.47	1	1936.28	834465
0	0	0	0	1.04	19753.8	1.04	1.04	1.04	12566.4	19759.1	12566.4	0	0	1	0	819.27	0	0	161030
31231.3	0	0	0	39255.1	6	6	5549.4	6	20223.3	44828.4	20223.3	0.06	814301	0	0	806.79	1	1936.28	834465
0	0	0	0	1.05	19753.8	1.05	1.05	1.05	12566.4	19759.1	12566.4	0	0	1	0	647.89	0	0	161030
31231.3	0	0	0	39030	6.4	6.4	5772.88	6.4	20223.3	44828.4	20223.3	0.01	814301	0	0	806.26	1	1936.28	834465
0	0	0	0	1.05	19753.8	1.05	1.05	1.05	12566.4	19759.1	12566.4	0	0	1	0	513.09	0	0	161030
31231.3	0	0	0	38788.7	6.86	6.86	6012.27	6.86	20223.3	44828.4	20223.3	0	814301	0	0	805.84	1	1936.28	834465
0	0	0	0	1.05	19753.8	1.05	1.05	1.05	12566.4	19759.1	12566.4	0	0	1	0	407.04	0	0	161030
31231.3	0	0	0	38528.8	7.4	7.4	6270.06	7.4	20223.3	44828.4	20223.3	0	814301	0	0	805.52	1	1936.28	834465
0	0	0	0	1.05	19753.8	1.05	1.05	1.05	12566.4	19759.1	12566.4	0	0	1	0	323.63	0	0	161030
31231.3	0	0	0	38247	8.02	8.02	6549.36	8.02	20223.3	44828.4	20223.3	0	814301	0	0	805.26	1	1936.28	834465
0	0	0	0	1.05	19753.8	1.05	1.05	1.05	12566.4	19759.1	12566.4	0	0	1	0	258.01	0	0	161030
31231.3	0	0	0	37938.8	8.77	8.77	6854.47	8.77	20223.3	44828.4	20223.3	0	814301	0	0	805.06	1	1936.28	834465
0	0	0	0	1.05	19753.8	1.05	1.05	1.05	12566.4	19759.1	12566.4	0	0	1	0	206.39	0	0	161030
31231.3	0	0	0	37599.4	9.68	9.68	7190.27	9.68	20223.3	44828.4	20223.3	0	814301	0	0	804.9	1	1936.28	834465
0	0	0	0	1.05	19753.8	1.05	1.05	1.05	12566.4	19759.1	12566.4	0	0	1	0	165.79	0	0	161030
31231.3	0	0	0	37221.4	10.8	10.8	7563.73	10.8	20223.3	44828.4	20223.3	0	814301	0	0	804.77	1	1936.28	834465
0	0	0	0	1.05	19753.8	1.05	1.05	1.05	12566.4	19759.1	12566.4	0	0	1	0	133.85	0	0	161030
31231.3	0	0	0	36794.7	12.23	12.23	7984.75	12.23	20223.3	44828.4	20223.3	0	814301	0	0	804.67	1	1936.28	834465
0	0	0	0	1.05	19753.8	1.05	1.05	1.05	12566.4	19759.1	12566.4	0	0	1	0	108.73	0	0	161030
31231.3	0	0	0	36304.3	14.11	14.11	8467.52	14.11	20223.3	44828.4	20223.3	0	814301	0	0	804.59	1	1936.28	834465
0	0	0	0	1.05	19753.8	1.05	1.05	1.05	12566.4	19759.1	12566.4	0	0	1	0	88.96	0	0	161030
31231.3	0	0	0	35727.8	16.69	16.69	9033.64	16.69	20223.3	44828.4	20223.3	0	814301	0	0	804.53	1	1936.28	834465
0	0	0	0	1.05	19753.8	1.05	1.05	1.05	12566.4	19759.1	12566.4	0	0	1	0	73.42	0	0	161030
31231.3	0	0	0	35027.7	20.47	20.47	9718.54	20.47	20223.3	44828.4	20223.3	0	814301	0	0	804.48	1	1936.28	834465
0	0	0	0	1.05	19753.8	1.05	1.05	1.05	12566.4	19759.1	12566.4	0	0	1	0	61.19	0	0	161030
31231.3	0	0	0	34135.4	26.51	26.51	10586.3	26.51	20223.3	44828.4	20223.3	0	814301	0	0	804.45	1	1936.28	834465
0	0	0	0	1.05	19753.8	1.05	1.05	1.05	12566.4	19759.1	12566.4	0	0	1	0	51.57	0	0	161030
31231.3	0	0	0	32902.6	37.61	37.61	11774	37.61	20223.3	44828.4	20223.3	0	814301	0	0	804.42	1	1936.28	834465
0	0	0	0	1.05	19753.8	1.05	1.05	1.05	12566.4	19759.1	12566.4	0	0	1	0	44	0	0	161030
31231.3	0	0	0	30904.8	65.4	65.4	13657.9	65.4	20223.3	44828.4	20223.3	0	814301	0	0	804.39	1	1936.28	834465
0	0	0	0	1.05	19753.8	1.05	1.05	1.05	12566.4	19759.1	12566.4	0	0	1	0	38.05	0	0	161030
31231.3	0.01	0	0	14609.6	164.73	164.73	35817.8	164.73	16232.4	51111.6	16232.4	0	814301	0	0	3827.51	1	16370.7	908898
0	0	0	0	1.05	19753.8	1.05	1.05	1.05	12566.4	19759.1	12566.4	0	0	1	0	33.37	0	0	161030
31231.3	0.01	0	0	0	28.14	28.14	51011.1	28.14	16232.4	51111.6	16232.4	0	814301	0	0	4272.52	1	16370.7	908898
0	0	0	0	1.05	19753.8	1.05	1.05	1.05	12566.4	19759.1	12566.4	0	0	1	0	29.68	0	0	161030
31231.2	0.01	0	0	0	2.9	2.9	51100.1	2.9	16216.2	51111.6	16216.2	0	813487	0	0	4617.97	1	16370.7	907989
342.43	0.71	0.08	0.51	0	22787.4	0	0	0	1575.86	22787.4	2002.87	54.92	0	1	0	28.65	0	0.92	189741
31231.2	0.01	0	0	0	2.73	2.73	51100.7	2.73	16216.2	51111.6	16216.2	0	813487	0	0	4893.06	1	16370.7	907989
342.43	0.71	0.08	0.51	1.21	22781.3	1.21	1.21	1.21	1575.86	22787.4	2002.87	54.92	0	1	0	26.32	0	0.92	189741
31231.1	0.01	0	0	0	2.72	2.72	51100.7	2.72	16216.2	51111.6	16216.2	0	813487	0	0	5109.46	1	16370.7	907989
342.43	0.71	0.08	0.51	1.21	22781.3	1.21	1.21	1.21	1575.86	22787.4	2002.87	54.92	0	1	0	25.02	0	0.92	189741
31231	0.01	0	0	0	2.72	2.72	51100.7	2.72	16216.2	51111.6	16216.2	0	813487	0	0	5279.68	1	16370.7	907989
342.43	0.71	0.08	0.51	1.21	22781.3	1.21	1.21	1.21	1575.86	22787.4	2002.87	54.92	0	1	0	23.58	0	0.92	189741
31230.9	0.01	0	0	0	2.72	2.72	51100.7	2.72	16216.2	51111.6	16216.2	0	813487	0	0	5413.58	1	16370.7	907989
342.43	0.71	0.08	0.51	1.21	22781.3	1.21	1.21	1.21	1575.86	22787.4	2002.87	54.92	0	1	0	22.77	0	0.92	189741
31230.8	0.01	0	0	0	2.72	2.72	51100.7	2.72	16200	51111.6	16200	0	812673	0	0	5513.4	1	16370.7	907081
31230.8	0.01	0	0	0	2.72	2.72	51100.7	2.72	16200	51111.6	16200	0	812673	0	0	5596.17	1	16370.7	907081
87.98	0.67	0.09	0.54	0.45	0.45	16450.8	0.45	0.45	347.51	16453.2	443.41	0	0	1	0	14.05	0	0.87	126008
31230.7	0.01	0	0	0	2.72	2.72	51100.7	2.72	16200	51111.6	16200	0	812673	0	0	5661.29	1	16370.7	907081
31230.6	0.01	0	0	0	2.72	2.72	51100.7	2.72	16183.8	51111.6	16183.8	0	811861	0	0	5706.79	1	16370.7	906174
31230.5	0.01	0	0	0	2.72	2.72	51100.7	2.72	16151.5	51111.6	16151.5	0	810238	0	0	5735.55	1	16370.7	904363
28159	0.01	0	0	0	2.45	2.45	46075.3	2.45	14548.5	46085.1	14548.5	0	809428	0	1	5921.5	1	14760.7	928567
28158.9	0.01	0	0	0	2.45	2.45	46075.3	2.45	14548.5	46085.1	14548.5	0	809428	0	1	5947.02	1	14760.7	928567
28158.8	0.01	0	0	0	2.45	2.45	46075.3	2.45	14548.5	46085.1	14548.5	0	809428	0	1	5967.1	1	14760.7	928567
28158.8	0.01	0	0	0	2.45	2.45	46075.3	2.45	14548.5	46085.1	14548.5	0	809428	0	1	5982.89	1	14760.7	928567
28158.7	0.01	0	0	0	2.45	2.45	46075.3	2.45	14533.9	46085.1	14533.9	0	808619	0	1	5989.32	1	14760.7	927638
53761.1	1777.9	118.47	2.83	0	59.78	59.78	1.1228e+06	59.78	38681.3	1.12304e+06	38681.3	0	2.10907e+06	0	125	2.10462e+06	1	1.037e+06	1.11368e+08
51946.7	1804.13	118.73	2.56	0	59.78	59.78	1.1228e+06	59.78	38681.3	1.12304e+06	38681.3	0	2.10907e+06	0	125	2.09677e+06	1	1.037e+06	1.11368e+08
50181.3	1827.78	118.97	2.32	0	59.78	59.78	1.1228e+06	59.78	38681.3	1.12304e+06	38681.3	0	2.10907e+06	0	125	2.0906e+06	1	1.037e+06	1.11368e+08
48463.9	1846.89	119.19	2.11	0	59.78	59.78	1.1228e+06	59.78	38642.6	1.12304e+06	38642.6	0	2.10696e+06	0	124	2.08319e+06	1	1.037e+06	1.11232e+08
45919.4	1864.43	117.85	1.97	0.02	1036.83	358.21	1.12139e+06	358.21	25562	1.12347e+06	25562	0	2.10696e+06	0	124	2.07697e+06	1	1.03382e+06	1.11244e+08
44134.8	1880.49	117.51	1.78	0	61.97	61.92	1.1182e+06	61.92	25422.3	1.11844e+06	25422.3	0	2.10485e+06	0	124	2.07095e+06	1	1.0292e+06	1.11133e+08
42601.6	1894.4	117.67	1.62	0	59.57	59.56	1.11821e+06	59.56	25396.8	1.11844e+06	25396.8	0	2.10275e+06	0	123	2.06532e+06	1	1.0292e+06	1.10997e+08
41038	1904.64	111.25	5.03	0.02	892.58	314.52	1.11833e+06	314.52	0	1.12014e+06	0	0	2.10275e+06	0	123	2.05801e+06	1	1.02852e+06	1.10967e+08
39416.4	1945.82	111.21	4.55	0	61.44	61.39	1.11487e+06	61.39	0	1.11512e+06	0	0	2.09855e+06	0	122	2.05149e+06	1	1.02391e+06	110719867
38001.3	1984.6	111.63	4.14	0	59.39	59.38	1.11488e+06	59.38	0	1.11512e+06	0	0	2.09645e+06	0	121	2.04745e+06	1	1.02391e+06	1.10584e+08
36612.1	2021.97	112	3.76	0	59.36	59.36	1.11488e+06	59.36	0	1.11512e+06	0	0	2.09645e+06	0	121	2.04625e+06	1	1.02391e+06	1.10584e+08
35738.5	2039.11	109.44	3.44	0.01	131.75	118.64	1.11774e+06	118.64	0	1.11821e+06	0	0	2.09645e+06	0	121	2.04003e+06	1	1.02402e+06	1.10579e+08
34408.2	2067.44	109.75	3.13	0	59.85	59.83	1.11797e+06	59.83	0	1.11821e+06	0	0	2.09436e+06	0	120	2.03675e+06	1	1.02402e+06	1.10443e+08
33375.9	2774.87	187.63	8.19	1.19	30246.4	62.94	1.15714e+06	62.94	456.68	1.18758e+06	456.68	4.64	2.09017e+06	0	119	2.03863e+06	1	1.06095e+06	1.10821e+08
30895.6	2802.82	176.01	7.2	0	81.59	79.8	1.11187e+06	79.8	0	1.11218e+06	0	0	2.08808e+06	0	119	2.025e+06	1	1.01626e+06	1.10057e+08
29350.7	2866.55	176.84	6.55	0	59.32	59.31	1.11194e+06	59.31	0	1.11218e+06	0	0	2.08808e+06	0	119	2.02449e+06	1	1.01727e+06	1.10057e+08
27823.7	2925.1	177.43	5.96	0	59.21	59.21	1.11194e+06	59.21	0	1.11218e+06	0	0	2.08808e+06	0	119	2.02446e+06	1	1.01727e+06	1.10057e+08
26630.2	2967.15	175.28	7.36	1.12	4144.71	60.28	1.11194e+06	60.28	0	1.11627e+06	0	0	2.08808e+06	0	119	2.02168e+06	1	1.01727e+06	1.10089e+08
25088.5	3032.51	175.15	6.67	0	64.91	64.78	1.11099e+06	64.78	0	1.11124e+06	0	0	2.08808e+06	0	120	2.02079e+06	1	1.01269e+06	1.10114e+08
23716.9	3088.86	175.75	6.07	0	59.2	59.19	1.11101e+06	59.19	0	1.11124e+06	0	0	2.08599e+06	0	119	2.01808e+06	1	1.01269e+06	1.09979e+08
22397.7	3142.86	176.29	5.52	0	59.16	59.16	1.11101e+06	59.16	0	1.11124e+06	0	0	2.08599e+06	0	119	2.01753e+06	1	1.01269e+06	1.09979e+08
21132.5	3188.07	176.79	5.03	0	59.15	59.15	1.11101e+06	59.15	0	1.11124e+06	0	0	2.08391e+06	0	118	2.01462e+06	1	1.01269e+06	1.09844e+08
19922.1	3232.72	177.24	4.57	0	59.15	59.15	1.11101e+06	59.15	0	1.11124e+06	0	0	2.08391e+06	0	118	2.01428e+06	1	1.01269e+06	1.09844e+08
18766.6	3273.33	177.65	4.16	0	59.15	59.15	1.11101e+06	59.15	0	1.11124e+06	0	0	2.08391e+06	0	118	2.01401e+06	1	1.01269e+06	1.09844e+08
37560.9	3553.73	200.77	5.09	0.01	189.01	183.92	1.10921e+06	183.92	5238.43	1.10989e+06	5238.47	0	2.37272e+06	0	118	2.00284e+06	1	989857	1.0986e+08
35208.1	3594.08	201.22	4.64	0	59.72	59.71	1.10965e+06	59.71	5233.19	1.10989e+06	5233.23	0	2.37035e+06	0	117	1.9935e+06	1	989857	1.09725e+08
32957.4	3631.01	201.43	4.22	0	59.1	59.1	1.10966e+06	59.1	5227.96	1.10989e+06	5228	0	2.36798e+06	0	116	1.9861e+06	1	988868	1.0959e+08
30900.7	3662.46	202.01	3.86	0	59.08	59.08	1.10966e+06	59.08	5222.74	1.10989e+06	5222.77	0	2.36561e+06	0	115	1.97895e+06	1	989857	1.09455e+08
28772.6	3683.11	201.23	3.5	0	58.82	58.82	1.10463e+06	58.82	5183.5	1.10487e+06	5183.54	0	2.35853e+06	0	113	1.96879e+06	1	984389	1.09077e+08
26956.8	3713.41	201.74	3.19	0	58.82	58.82	1.10463e+06	58.82	5183.5	1.10487e+06	5183.54	0	2.35853e+06	0	113	1.96617e+06	1	985374	1.09077e+08
25221.3	3736.4	202.02	2.91	0	58.82	58.82	1.10463e+06	58.82	5178.32	1.10487e+06	5178.36	0	2.35617e+06	0	112	1.96169e+06	1	985374	1.08943e+08
23589.4	3756.88	202.27	2.66	0	58.82	58.82	1.10463e+06	58.82	5173.14	1.10487e+06	5173.18	0	2353812	0	111	1.95766e+06	1	985374	1.08809e+08
22055.8	3779.74	202.5	2.43	0	58.77	58.77	1.10463e+06	58.77	5173.14	1.10487e+06	5173.18	0	2353812	0	111	1.95639e+06	1	985374	1.08809e+08
20594.9	3796.78	202.51	2.21	0	58.82	58.82	1.10463e+06	58.82	5167.97	1.10487e+06	5168.01	0	2.35146e+06	0	110	1.95344e+06	1	984389	1.08675e+08
19263.6	3810.19	202.91	2.02	0	58.82	58.82	1.10463e+06	58.82	5162.81	1.10487e+06	5162.84	0	2.34911e+06	0	109	1.9498e+06	1	985374	1.08541e+08
17995.4	3827.49	203.08	1.85	0	58.82	58.82	1.10463e+06	58.82	5162.81	1.10487e+06	5162.84	0	2.34911e+06	0	109	1.94918e+06	1	985374	1.08541e+08
16806.4	3843.27	203.24	1.69	0	58.82	58.82	1.10463e+06	58.82	5162.81	1.10487e+06	5162.84	0	2.34911e+06	0	109	1.94869e+06	1	985374	1.08541e+08
15692.2	3857.67	203.39	1.54	0	58.82	58.82	1.10463e+06	58.82	5162.81	1.10487e+06	5162.84	0	2.34911e+06	0	109	1.94831e+06	1	985374	1.08541e+08
14648.7	3870.81	203.52	1.41	0	58.82	58.82	1.10463e+06	58.82	5162.81	1.10487e+06	5162.84	0	2.34911e+06	0	109	1.94801e+06	1	985374	1.08541e+08
13609.5	3878.91	202.72	1.28	0	58.55	58.55	1.0996e+06	58.55	5134.18	1.09984e+06	5134.21	0	2.34676e+06	0	109	1.94583e+06	1	980891	108432676
12699.5	3889.85	202.83	1.17	0	58.55	58.55	1.0996e+06	58.55	5134.18	1.09984e+06	5134.21	0	2.34676e+06	0	109	1.94564e+06	1	980891	108432676
11848.2	3895.02	202.93	1.07	0	58.55	58.55	1.0996e+06	58.55	5129.05	1.09984e+06	5129.08	0	2.34441e+06	0	108	1.9431e+06	1	980891	1.08299e+08
11052.2	3899.3	203.02	0.97	0	58.55	58.55	1.0996e+06	58.55	5123.92	1.09984e+06	5123.95	0	2.34207e+06	0	107	1.94059e+06	1	980891	1.08166e+08
10308.2	3907.59	203.11	0.89	0	58.55	58.55	1.0996e+06	58.55	5123.92	1.09984e+06	5123.95	0	2.34207e+06	0	107	1.9405e+06	1	980891	1.08166e+08
9612.96	3910.33	203.18	0.81	0	58.55	58.55	1.0996e+06	58.55	5118.8	1.09984e+06	5118.83	0	2.33973e+06	0	106	1.93804e+06	1	980891	1.08032e+08
8963.49	3912.4	203.26	0.74	0	58.55	58.55	1.0996e+06	58.55	5113.68	1.09984e+06	5113.71	0	2.33739e+06	0	105	1.93559e+06	1	980891	1.07899e+08
8356.94	3918.69	203.32	0.68	0	58.55	58.55	1.0996e+06	58.55	5113.68	1.09984e+06	5113.71	0	2.33739e+06	0	105	1.93555e+06	1	980891	1.07899e+08
7790.63	3924.43	203.38	0.62	0	58.55	58.55	1.0996e+06	58.55	5113.68	1.09984e+06	5113.71	0	2.33739e+06	0	105	1.93552e+06	1	980891	1.07899e+08
7261.99	3929.67	203.43	0.57	0	58.55	58.55	1.0996e+06	58.55	5113.68	1.09984e+06	5113.71	0	2.33739e+06	0	105	1.93549e+06	1	980891	1.07899e+08
6737.69	3925.67	202.55	0.51	0	58.27	58.27	1.09458e+06	58.27	5080.13	1.09481e+06	5080.17	0	2.33272e+06	0	104	1.93115e+06	1	976408	1.07659e+08
6273.18	3926.1	202.39	0.47	0	58.28	58.28	1.09458e+06	58.28	5075.05	1.09481e+06	5075.09	0	2.33038e+06	0	103	1.9292e+06	1	975432	1.07526e+08
5851.95	3924.31	202.63	0.43	0	58.28	58.28	1.09458e+06	58.28	5069.98	1.09481e+06	5070.02	0	2.32805e+06	0	102	1.92636e+06	1	976408	1.07393e+08
5453.17	3927.93	202.67	0.39	0	58.28	58.28	1.09458e+06	58.28	5069.98	1.09481e+06	5070.02	0	2.32805e+06	0	102	1.92635e+06	1	976408	1.07393e+08
5081.26	3926.38	202.71	0.36	0	58.28	58.28	1.09458e+06	58.28	5064.91	1.09481e+06	5064.95	0	2.32573e+06	0	101	1.92396e+06	1	976408	1.07261e+08
4734.45	3929.4	202.74	0.33	0	58.28	58.28	1.09458e+06	58.28	5064.91	1.09481e+06	5064.95	0	2.32573e+06	0	101	1.92396e+06	1	976408	1.07261e+08
4259.82	6052.56	290.72	1.71	0	60.15	60.15	1.09331e+06	60.15	4905.26	1.09356e+06	4905.33	0	2.3234e+06	0	100	1.92163e+06	1	975526	1.07095e+08
3818.75	6052.07	290.87	1.56	0	58.22	58.22	1.09332e+06	58.22	4895.46	1.09356e+06	4895.53	0	2.31876e+06	0	98	1.91685e+06	1	975526	1.06831e+08
3422.51	6065.25	291	1.43	0	58.21	58.21	1.09332e+06	58.21	4895.46	1.09356e+06	4895.53	0	2.31876e+06	0	98	1.91681e+06	1	975526	1.06831e+08
3052.6	6071.21	289.79	1.3	0	57.94	57.94	1088299	57.94	4868.08	1.08853e+06	4868.15	0	2.31644e+06	0	98	1.91487e+06	1	971042	1.06724e+08
2734.68	6074.67	289.9	1.19	0	57.94	57.94	1088299	57.94	4863.22	1.08853e+06	4863.29	0	2.31412e+06	0	97	1.91249e+06	1	971042	1.06592e+08
2449.41	6084.67	290	1.08	0	57.94	57.94	1088299	57.94	4863.22	1.08853e+06	4863.29	0	2.31412e+06	0	97	1.91247e+06	1	971042	1.06592e+08
2193.52	6080.19	290.09	0.99	0	57.94	57.94	1088299	57.94	4853.5	1.08853e+06	4853.57	0	2.3095e+06	0	96	1.90818e+06	1	971042	1.06354e+08
1964.06	6080.98	290.18	0.91	0	57.94	57.94	1088299	57.94	4848.65	1.08853e+06	4848.71	0	2.30719e+06	0	95	1.90582e+06	1	971042	1.06223e+08
1750.23	6067.44	288.92	0.82	0	57.68	57.68	1.08327e+06	57.68	4811.79	1.0835e+06	4811.86	0	2.30028e+06	0	93	1.8992e+06	1	966558	1.05854e+08
1566.71	6060.75	288.99	0.75	0	57.67	57.67	1.08327e+06	57.67	4802.18	1.0835e+06	4802.25	0	2.29568e+06	0	92	1.89494e+06	1	966558	1.05618e+08
1402.26	6067.03	289.05	0.69	0	57.68	57.68	1.08327e+06	57.68	4802.18	1.0835e+06	4802.25	0	2.29568e+06	0	92	1.89494e+06	1	966558	1.05618e+08
1254.94	6065.25	289.11	0.63	0	57.68	57.68	1.08327e+06	57.68	4797.38	1.0835e+06	4797.44	0	2.29338e+06	0	91	1.89259e+06	1	966558	1.05487e+08
1117.78	6056.89	287.82	0.57	0	57.41	57.41	1.07825e+06	57.41	4765.58	1.07848e+06	4765.65	0	2.2888e+06	0	90	1.88835e+06	1	962074	1.05251e+08
1000.15	6061.65	287.87	0.53	0	57.41	57.41	1.07825e+06	57.41	4765.58	1.07848e+06	4765.65	0	2.2888e+06	0	90	1.88835e+06	1	962074	1.05251e+08
894.83	6066	287.92	0.48	0	57.41	57.41	1.07825e+06	57.41	4765.58	1.07848e+06	4765.65	0	2.2888e+06	0	90	1.88835e+06	1	962074	1.05251e+08
800.54	6062.44	287.96	0.44	0	57.41	57.41	1.07825e+06	57.41	4760.81	1.07848e+06	4760.88	0	2.28651e+06	0	89	1.88601e+06	1	962074	1.05121e+08
716.13	6066.06	287.99	0.4	0	57.41	57.41	1.07825e+06	57.41	4760.81	1.07848e+06	4760.88	0	2.28651e+06	0	89	1.88601e+06	1	962074	1.05121e+08
640.59	6069.36	288.03	0.37	0	57.39	57.39	1.07825e+06	57.39	4760.81	1.07848e+06	4760.88	0	2.28651e+06	0	89	1.88601e+06	1	962074	1.05121e+08
572.98	6064.84	288.06	0.34	0	57.41	57.41	1.07825e+06	57.41	4756.05	1.07848e+06	4756.12	0	2.28423e+06	0	88	1.88367e+06	1	962074	1.0499e+08
512.48	6060.07	288.09	0.31	0	57.41	57.41	1.07825e+06	57.41	4751.3	1.07848e+06	4751.37	0	2.28194e+06	0	87	1.88134e+06	1	962074	1.0486e+08
458.34	6062.57	288.11	0.28	0	57.41	57.41	1.07825e+06	57.41	4751.3	1.07848e+06	4751.37	0	2.28194e+06	0	87	1.88134e+06	1	962074	1.0486e+08
409.91	6064.85	288.14	0.26	0	57.41	57.41	1.07825e+06	57.41	4751.3	1.07848e+06	4751.37	0	2.28194e+06	0	87	1.88134e+06	1	962074	1.0486e+08
366.58	6066.94	288.16	0.24	0	57.41	57.41	1.07825e+06	57.41	4751.3	1.07848e+06	4751.37	0	2.28194e+06	0	87	1.88134e+06	1	962074	1.0486e+08
327.81	6068.84	288.18	0.22	0	57.41	57.41	1.07825e+06	57.41	4751.3	1.07848e+06	4751.37	0	2.28194e+06	0	87	1.88133e+06	1	962074	1.0486e+08
293.14	6063.05	288.2	0.2	0	57.41	57.41	1.07825e+06	57.41	4746.55	1.07848e+06	4746.62	0	2.27966e+06	0	86	1.879e+06	1	962074	1.0473e+08
262.13	6064.64	288.21	0.19	0	57.41	57.41	1.07825e+06	57.41	4746.55	1.07848e+06	4746.62	0	2.27966e+06	0	86	1.879e+06	1	962074	1.0473e+08
234.39	6066.08	288.23	0.17	0	57.41	57.41	1.07825e+06	57.41	4746.55	1.07848e+06	4746.62	0	2.27966e+06	0	86	1.879e+06	1	962074	1.0473e+08
209.58	6067.41	288.24	0.16	0	57.41	57.41	1.07825e+06	57.41	4746.55	1.07848e+06	4746.62	0	2.27966e+06	0	86	1.879e+06	1	962074	1.0473e+08
187.39	6068.61	288.25	0.14	0	57.41	57.41	1.07825e+06	57.41	4746.55	1.07848e+06	4746.62	0	2.27966e+06	0	86	1.879e+06	1	962074	1.0473e+08
167.55	6062.19	288.26	0.13	0	57.41	57.41	1.07825e+06	57.41	4741.8	1.07848e+06	4741.87	0	2.27738e+06	0	85	1.87667e+06	1	962074	1.046e+08
149.11	6057.13	286.93	0.12	0	57.14	57.14	1.07322e+06	57.14	4714.98	1.07345e+06	4715.05	0	2.27511e+06	0	85	1.8748e+06	1	957590	1.04496e+08
133.31	6043.03	286.94	0.11	0	57.14	57.14	1.07322e+06	57.14	4705.56	1.07345e+06	4705.63	0	2.27056e+06	0	83	1.87015e+06	1	957590	1.04237e+08
119.07	6037.82	286.66	0.1	0	57.14	57.14	1.07322e+06	57.14	4700.86	1.07345e+06	4700.92	0	2.26829e+06	0	82	1.86828e+06	1	956633	1.04107e+08
106.56	6037.12	286.96	0.1	0	57.14	57.14	1.07322e+06	57.14	4700.86	1.07345e+06	4700.92	0	2.26829e+06	0	82	1.86783e+06	1	957590	1.04107e+08
95.27	6031.78	286.96	0.09	0	57.14	57.14	1.07322e+06	57.14	4696.16	1.07345e+06	4696.22	0	2.26602e+06	0	82	1.86596e+06	1	957590	1.04003e+08
85.18	6032.42	286.97	0.08	0	57.14	57.14	1.07322e+06	57.14	4696.16	1.07345e+06	4696.22	0	2.26602e+06	0	82	1.86596e+06	1	957590	1.04003e+08
76.15	6033	286.98	0.08	0	57.14	57.14	1.07322e+06	57.14	4696.16	1.07345e+06	4696.22	0	2.26602e+06	0	82	1.86596e+06	1	957590	1.04003e+08
68.08	6033.53	286.98	0.07	0	57.14	57.14	1.07322e+06	57.14	4696.16	1.07345e+06	4696.22	0	2.26602e+06	0	82	1.86596e+06	1	957590	1.04003e+08
60.58	6020.49	285.64	0.07	0	56.88	56.88	1.06819e+06	56.88	4664.82	1.06842e+06	4664.89	0	2.26149e+06	0	81	1.86178e+06	1	953106	1.0377e+08
54.15	6020.93	285.65	0.06	0	56.88	56.88	1.06819e+06	56.88	4664.82	1.06842e+06	4664.89	0	2.26149e+06	0	81	1.86178e+06	1	953106	1.0377e+08
48.41	6021.34	285.65	0.06	0	56.88	56.88	1.06819e+06	56.88	4664.82	1.06842e+06	4664.89	0	2.26149e+06	0	81	1.86178e+06	1	953106	1.0377e+08
43.28	6021.7	285.65	0.05	0	56.88	56.88	1.06819e+06	56.88	4664.82	1.06842e+06	4664.89	0	2.26149e+06	0	81	1.86178e+06	1	953106	1.0377e+08
38.69	6014.56	285.66	0.05	0	56.87	56.87	1.0682e+06	56.87	4660.16	1.06842e+06	4660.23	0	2.25923e+06	0	80	1.85947e+06	1	953106	1.03641e+08
34.59	6014.86	285.66	0.05	0	56.88	56.88	1.0682e+06	56.88	4660.16	1.06842e+06	4660.23	0	2.25923e+06	0	80	1.85947e+06	1	953106	1.03641e+08
30.92	6015.14	285.66	0.04	0	56.88	56.88	1.0682e+06	56.88	4660.16	1.06842e+06	4660.23	0	2.25923e+06	0	80	1.85947e+06	1	953106	1.03641e+08
27.64	6007.92	285.67	0.04	0	56.88	56.88	1.0682e+06	56.88	4655.5	1.06842e+06	4655.57	0	2.25697e+06	0	79	1.85716e+06	1	953106	1.03513e+08
24.71	6008.15	285.67	0.04	0	56.88	56.88	1.0682e+06	56.88	4655.5	1.06842e+06	4655.57	0	2.25697e+06	0	79	1.85716e+06	1	953106	1.03513e+08
22.09	6008.36	285.67	0.04	0	56.88	56.88	1.0682e+06	56.88	4655.5	1.06842e+06	4655.57	0	2.25697e+06	0	79	1.85716e+06	1	953106	1.03513e+08
19.75	6008.55	285.67	0.04	0	56.88	56.88	1.0682e+06	56.88	4655.5	1.06842e+06	4655.57	0	2.25697e+06	0	79	1.85716e+06	1	953106	1.03513e+08
17.65	5993.8	285.67	0.03	0	56.88	56.88	1.0682e+06	56.88	4646.2	1.06842e+06	4646.26	0	2.25246e+06	0	77	1852545	1	953106	1.03256e+08
220.01	6791.72	328.86	26.12	0	134.32	104.63	1.06665e+06	104.63	0	1.06708e+06	0	0	2.25021e+06	0	82	1.85346e+06	1	950819	1.03447e+08
193.47	7011.86	331.13	23.85	0	57.08	57.07	1.06685e+06	57.07	0	1.06708e+06	0	0	2.25021e+06	0	82	1.85355e+06	1	950819	1.03447e+08
169.47	7212.86	333.21	21.78	0	56.81	56.81	1.06685e+06	56.81	0	1.06708e+06	0	0	2.25021e+06	0	82	1.85362e+06	1	950819	1.03447e+08
147.91	7387.18	335.1	19.89	0	56.8	56.8	1.06685e+06	56.8	0	1.06708e+06	0	0	2.24796e+06	0	81	1.85137e+06	1	950819	1.03319e+08
120.74	10779.3	484.65	19.5	0	57.25	57.25	1.06874e+06	57.25	26.39	1.06897e+06	26.39	0	2.24571e+06	0	83	1.85129e+06	1	951034	1.03349e+08
98.62	10942.9	486.34	17.81	0	56.91	56.91	1.06874e+06	56.91	26.39	1.06897e+06	26.39	0	2.24571e+06	0	83	1.85086e+06	1	951034	1.03349e+08
80.33	11092.2	487.89	16.27	0	56.9	56.9	1.06874e+06	56.9	26.39	1.06897e+06	26.39	0	2.24571e+06	0	83	1.85052e+06	1	951034	1.03349e+08
65.27	11228.5	489.3	14.86	0	56.9	56.9	1.06874e+06	56.9	26.39	1.06897e+06	26.39	0	2.24571e+06	0	83	1.85026e+06	1	951034	1.03349e+08
52.9	11338.8	490.58	13.57	0	56.9	56.9	1.06874e+06	56.9	26.36	1.06897e+06	26.36	0	2.24347e+06	0	82	1.84775e+06	1	951034	1.0322e+08
42.58	11440.8	489.44	12.34	0	56.64	56.64	1.06371e+06	56.64	26.21	1.06394e+06	26.21	0	2.24123e+06	0	82	1.84573e+06	1	946562	1.03117e+08
6416.4	100710	1523.13	117.19	0.01	371.73	159.15	1.12012e+06	159.15	0	1.12095e+06	0	0	2.56043e+06	0	89	1.96408e+06	1	960267	1.11121e+08
2497.18	110380	1685.71	1370.2	0.01	449.34	377.8	1.12443e+06	377.8	353.64	1.12587e+06	357.19	0	2.55787e+06	0	98	1.95568e+06	1	952023	1.11623e+08
371.96	121757	1800.46	1255.44	0	61.7	61.61	1.12562e+06	61.61	353.64	1.12587e+06	357.19	0	2.55787e+06	0	98	1.94357e+06	1	952023	1.11623e+08
47.45	132095	1904.73	1151.17	0	59.98	59.97	1.12562e+06	59.97	353.64	1.12587e+06	357.19	0	2.55787e+06	0	98	1.93404e+06	1	952023	1.11623e+08
5.24	141024	1990.78	1051.49	0	59.67	59.67	1.1206e+06	59.67	351	1.12084e+06	354.53	0	2.55021e+06	0	96	1.91991e+06	1	947773	1.11239e+08
0.51	149586	2077.06	965.21	0	59.67	59.67	1.1206e+06	59.67	351	1.12084e+06	354.53	0	2.55021e+06	0	96	1.91403e+06	1	947773	1.11239e+08
0.04	157412	2155.91	886.36	0	59.67	59.67	1.1206e+06	59.67	351	1.12084e+06	354.53	0	2.55021e+06	0	96	1.90941e+06	1	947773	1.11239e+08
33.2	164618	2229.67	918.69	0	86.4	81.64	1.12291e+06	81.64	0	1.12323e+06	0	0	2.55021e+06	0	96	1.90455e+06	1	949046	1.11232e+08
2.32	171403	2293.87	840.4	0	59.64	59.63	1.11796e+06	59.63	0	1.1182e+06	0	0	2.54257e+06	0	94	1.89506e+06	1	944798	110848708
0.15	177924	2361.85	772.41	0	59.53	59.53	1.11796e+06	59.53	0	1.1182e+06	0	0	2.54003e+06	0	93	1.89043e+06	1	944798	1.10713e+08
0.01	184097	2424.2	710.07	0	59.52	59.52	1.11796e+06	59.52	0	1.1182e+06	0	0	2.54003e+06	0	93	1.88862e+06	1	944798	1.10713e+08
0	189760	2481.39	652.87	0	59.52	59.52	1.11796e+06	59.52	0	1.1182e+06	0	0	2.54003e+06	0	93	1887201	1	944798	1.10713e+08
0	194523	2531.35	599.78	0	59.52	59.52	1.11796e+06	59.52	0	1.1182e+06	0	0	2.53495e+06	0	91	1.88188e+06	1	943854	1.10441e+08
0	198795	2570.47	549.71	0	59.26	59.26	1.11294e+06	59.26	0	1.11318e+06	0	0	2.52988e+06	0	90	1.87639e+06	1	940551	1.10195e+08
0	202906	2614.52	505.66	0	59.26	59.26	1.11294e+06	59.26	0	1.11318e+06	0	0	2.52735e+06	0	89	1.8734e+06	1	940551	1.1006e+08
0	206398	2654.97	465.2	0	59.26	59.26	1.11294e+06	59.26	0	1.11318e+06	0	0	2.5223e+06	0	87	1.86826e+06	1	940551	1.0979e+08
0	210063	2692.13	428.04	0	59.26	59.26	1.11294e+06	59.26	0	1.11318e+06	0	0	2.5223e+06	0	87	1.86783e+06	1	940551	1.0979e+08
0	213430	2726.27	393.91	0	59.26	59.26	1.11294e+06	59.26	0	1.11318e+06	0	0	2.5223e+06	0	87	1.8675e+06	1	940551	1.0979e+08
0	216523	2757.63	362.55	0	59.26	59.26	1.11294e+06	59.26	0	1.11318e+06	0	0	2.5223e+06	0	87	1.86724e+06	1	940551	1.0979e+08
0	219145	2773.86	332.23	0	58.99	58.99	1.10791e+06	58.99	0	1.10815e+06	0	0	2.51978e+06	0	87	1.86516e+06	1	936304	1.0968e+08
0	221753	2800.21	305.88	0	58.99	58.99	1.10791e+06	58.99	0	1.10815e+06	0	0	2.51978e+06	0	87	1.865e+06	1	936304	1.0968e+08
0	223874	2824.42	281.67	0	58.99	58.99	1.10791e+06	58.99	0	1.10815e+06	0	0	2.51726e+06	0	86	1.86258e+06	1	936304	1.09545e+08
0	225854	2850.46	260.03	0	59.09	59.09	1.10917e+06	59.09	17.74	1.10941e+06	17.91	0	2.51726e+06	0	86	1.86239e+06	1	936138	1.09567e+08
0	227877	2870.94	239.55	0	59.06	59.06	1.10917e+06	59.06	17.74	1.10941e+06	17.91	0	2.51726e+06	0	86	1.86189e+06	1	936138	1.09567e+08
0	229735	2889.76	220.73	0	59.06	59.06	1.10917e+06	59.06	17.74	1.10941e+06	17.91	0	2.51726e+06	0	86	1.8615e+06	1	936138	1.09567e+08
0	231442	2907.05	203.44	0	59.06	59.06	1.10917e+06	59.06	17.74	1.10941e+06	17.91	0	2.51726e+06	0	86	1.86119e+06	1	936138	1.09567e+08
0	909919	5246.14	178.33	0.01	100.83	100.83	1.88748e+06	100.83	39.02	1.88788e+06	39.42	0	3.24803e+06	0	129	4.2179e+06	1	1.62254e+06	2.43843e+08
0	911622	5259.32	165.15	0.01	100.5	100.5	1.88748e+06	100.5	39.02	1.88788e+06	39.42	0	3.24803e+06	0	129	4.21745e+06	1	1.62254e+06	2.43843e+08
0	913182	5271.4	153.07	0.01	100.5	100.5	1.88748e+06	100.5	39.02	1.88788e+06	39.42	0	3.24803e+06	0	129	4.2171e+06	1	1.62254e+06	2.43843e+08
0	914613	5282.48	141.99	0.01	100.5	100.5	1.88748e+06	100.5	39.02	1.88788e+06	39.42	0	3.24803e+06	0	129	4.21682e+06	1	1.62254e+06	2.43843e+08
0	915924	5292.63	131.84	0.01	100.5	100.5	1.88748e+06	100.5	39.02	1.88788e+06	39.42	0	3.24803e+06	0	129	4.2166e+06	1	1.62254e+06	2.43843e+08
0	916115	5301.94	122.53	0.01	100.5	100.5	1.88748e+06	100.5	38.98	1.88788e+06	39.38	0	3.24478e+06	0	128	4.21178e+06	1	1.62254e+06	2.43574e+08
506.11	914800	5178.34	174.96	0.01	100.91	100.91	1.89242e+06	100.91	67.08	1.89282e+06	67.54	0	3.24153e+06	0	130	4.18673e+06	1	1.57468e+06	2.44503e+08
0.72	916339	5196.16	162.49	0.01	100.76	100.76	1.89242e+06	100.76	67.08	1.89282e+06	67.54	0	3.24153e+06	0	130	4.16718e+06	1	1.57626e+06	2.44503e+08
0	917827	5207.69	150.97	0.01	100.76	100.76	1.89242e+06	100.76	67.08	1.89282e+06	67.54	0	3.24153e+06	0	130	4.15213e+06	1	1.57626e+06	2.44503e+08
0	919186	5218.21	140.45	0.01	100.76	100.76	1.89242e+06	100.76	67.08	1.89282e+06	67.54	0	3.24153e+06	0	130	4.1403e+06	1	1.57626e+06	2.44503e+08
0	919414	5227.83	130.83	0.01	100.76	100.76	1.89242e+06	100.76	67.01	1.89282e+06	67.47	0	3.23829e+06	0	129	4.12643e+06	1	1.57626e+06	2.44233e+08
0	920551	5236.64	122.02	0.01	100.76	100.76	1.89242e+06	100.76	67.01	1.89282e+06	67.47	0	3.23829e+06	0	129	4.11912e+06	1	1.57626e+06	2.44233e+08
0	921593	5244.71	113.94	0.01	100.76	100.76	1.89242e+06	100.76	67.01	1.89282e+06	67.47	0	3.23829e+06	0	129	4.11336e+06	1	1.57626e+06	2.44233e+08
0	921531	5252.12	106.53	0.01	100.76	100.76	1.89242e+06	100.76	66.94	1.89282e+06	67.41	0	3.23506e+06	0	128	4.10431e+06	1	1.57626e+06	2.43964e+08
0	920470	5244.96	99.47	0.01	100.46	100.46	1.88739e+06	100.46	66.63	1.8878e+06	67.09	0	3.22859e+06	0	127	4.09213e+06	1	1.57207e+06	2.43451e+08
0	919242	5251.19	93.24	0.01	100.49	100.49	1.88739e+06	100.49	66.5	1.8878e+06	66.96	0	3.22214e+06	0	125	4.08032e+06	1	1.57207e+06	2.42914e+08
0	919978	5256.92	87.51	0.01	100.49	100.49	1.88739e+06	100.49	66.5	1.8878e+06	66.96	0	3.22214e+06	0	125	4.07813e+06	1	1.57207e+06	2.42914e+08
0	919735	5248.17	82.03	0.01	100.23	100.23	1.88237e+06	100.23	66.26	1.88277e+06	66.71	0	3.21892e+06	0	125	4.07233e+06	1	1.56789e+06	2.42672e+08
0	920357	5252.99	77.2	0.01	100.23	100.23	1.88237e+06	100.23	66.26	1.88277e+06	66.71	0	3.21892e+06	0	125	4.07098e+06	1	1.56789e+06	2.42672e+08
0	920929	5257.43	72.77	0.01	100.23	100.23	1.88237e+06	100.23	66.26	1.88277e+06	66.71	0	3.21892e+06	0	125	4.06991e+06	1	1.56789e+06	2.42672e+08
0	920438	5261.51	68.68	0.01	100.23	100.23	1.88237e+06	100.23	66.19	1.88277e+06	66.65	0	3.2157e+06	0	124	4.06458e+06	1	1.56789e+06	2.42404e+08
0	917972	5251.21	64.76	0.01	99.96	99.96	1.87734e+06	99.96	65.82	1.87774e+06	66.27	0	3.20606e+06	0	122	4.05091e+06	1	1.5637e+06	2.41627e+08
0	918415	5254.65	61.31	0.01	99.96	99.96	1.87734e+06	99.96	65.82	1.87774e+06	66.27	0	3.20606e+06	0	122	4.05039e+06	1	1.5637e+06	2.41627e+08
0	918823	5257.82	58.14	0.01	99.96	99.96	1.87734e+06	99.96	65.82	1.87774e+06	66.27	0	3.20606e+06	0	122	4.04998e+06	1	1.5637e+06	2.41627e+08
0	919198	5260.74	55.23	0.01	99.96	99.96	1.87734e+06	99.96	65.82	1.87774e+06	66.27	0	3.20606e+06	0	122	4.04966e+06	1	1.5637e+06	2.41627e+08
0	918528	5263.42	52.54	0.01	99.96	99.96	1.87734e+06	99.96	65.75	1.87774e+06	66.2	0	3.20286e+06	0	121	4.04494e+06	1	1.5637e+06	2.41361e+08
0	916914	5251.8	49.94	0.01	99.69	99.69	1.87232e+06	99.69	65.44	1.87272e+06	65.9	0	3.19646e+06	0	120	4.03624e+06	1	1.55951e+06	2.40853e+08
0	917205	5254.06	47.67	0.01	99.69	99.69	1.87232e+06	99.69	65.44	1.87272e+06	65.9	0	3.19646e+06	0	120	4.03609e+06	1	1.55951e+06	2.40853e+08
0	916461	5256.15	45.58	0.01	99.69	99.69	1.87232e+06	99.69	65.38	1.87272e+06	65.83	0	3.19326e+06	0	119	4.03151e+06	1	1.55951e+06	2.40587e+08
0	924852	5933.51	552.03	0	104.84	104.84	1.87178e+06	104.84	130.17	1.8722e+06	131.27	0	3.19326e+06	0	119	4.0284e+06	1	1.55051e+06	2.40502e+08
0	930200	5975.13	510.41	0.01	99.69	99.69	1.8718e+06	99.69	130.17	1.8722e+06	131.27	0	3.19326e+06	0	119	4.02396e+06	1	1.55051e+06	2.40502e+08
0	935114	6013.39	472.15	0.01	99.66	99.66	1.8718e+06	99.66	130.17	1.8722e+06	131.27	0	3.19326e+06	0	119	4.02047e+06	1	1.55051e+06	2.40502e+08
0	937559	6048.57	436.97	0.01	99.66	99.66	1.8718e+06	99.66	129.91	1.8722e+06	131.01	0	3.18688e+06	0	117	4.00885e+06	1	1.55051e+06	2.39971e+08
0	940765	6058.54	403.12	0.01	99.4	99.4	1.86678e+06	99.4	129.44	1.86718e+06	130.52	0	3.18369e+06	0	117	4.00269e+06	1	1.5448e+06	2.39732e+08
0	943633	6088.2	373.46	0.01	99.4	99.4	1.86678e+06	99.4	129.31	1.86718e+06	130.39	0	3.18051e+06	0	116	3.997e+06	1	1.5448e+06	2.39467e+08
0	947038	6121.62	346.51	0.01	99.4	99.4	1.86678e+06	99.4	129.31	1.86718e+06	130.39	0	3.18051e+06	0	116	3.99525e+06	1	1.54634e+06	2.39467e+08
0	950263	6146.76	321.36	0.01	99.4	99.4	1.86678e+06	99.4	129.31	1.86718e+06	130.39	0	3.18051e+06	0	116	3.9942e+06	1	1.54634e+06	2.39467e+08
0	952179	6169.91	298.21	0.01	99.4	99.4	1.86678e+06	99.4	129.18	1.86718e+06	130.26	0	3.17733e+06	0	115	3.98896e+06	1	1.54634e+06	2.39202e+08
0	954910	6191.23	276.9	0.01	99.39	99.39	1.86678e+06	99.39	129.18	1.86718e+06	130.26	0	3.17733e+06	0	115	3.98832e+06	1	1.54634e+06	2.39202e+08
0	957423	6210.85	257.28	0.01	99.4	99.4	1.86678e+06	99.4	129.18	1.86718e+06	130.26	0	3.17733e+06	0	115	3.98781e+06	1	1.54634e+06	2.39202e+08
0	959738	6228.92	239.21	0.01	99.4	99.4	1.86678e+06	99.4	129.18	1.86718e+06	130.26	0	3.17733e+06	0	115	3.98741e+06	1	1.54634e+06	2.39202e+08
0	960807	6245.56	222.57	0.01	99.4	99.4	1.86678e+06	99.4	129.05	1.86718e+06	130.13	0	3.17415e+06	0	114	3.98269e+06	1	1.54634e+06	2.38938e+08
0	960742	6244.02	206.69	0.01	99.13	99.13	1.86175e+06	99.13	128.44	1.86215e+06	129.52	0	3.16781e+06	0	113	3.97406e+06	1	1.54218e+06	2.38435e+08
0	959457	6241.2	192.1	0.01	98.86	98.86	1.85672e+06	98.86	127.71	1.85712e+06	128.79	0	3.15832e+06	0	111	3.96112e+06	1	1.53802e+06	2.37671e+08
0	961111	6254.12	179.18	0.01	98.86	98.86	1.85672e+06	98.86	127.71	1.85712e+06	128.79	0	3.15832e+06	0	111	3.96097e+06	1	1.53802e+06	2.37671e+08
0	962634	6266.03	167.28	0.01	98.86	98.86	1.85672e+06	98.86	127.71	1.85712e+06	128.79	0	3.15832e+06	0	111	3.96085e+06	1	1.53802e+06	2.37671e+08
1353.04	973235	6201.87	332.78	0.03	858.04	716.9	1.86568e+06	716.9	430.09	1.86841e+06	438.63	0	3.15832e+06	0	139	3.97196e+06	1	1.49198e+06	2.40105e+08
1.8	975180	6225.4	309.26	0.01	102.9	102.73	1.868e+06	102.73	429.66	1.86841e+06	438.19	0	3.15516e+06	0	138	3.94341e+06	1	1.49198e+06	2.3984e+08
0	976858	6246.88	287.77	0.01	99.55	99.52	1.86801e+06	99.52	429.23	1.86841e+06	437.75	0	3.15201e+06	0	137	3.92008e+06	1	1.49198e+06	2.39575e+08
0	979381	6266.56	268.09	0.01	99.47	99.47	1.86801e+06	99.47	429.23	1.86841e+06	437.75	0	3.15201e+06	0	137	3.90515e+06	1	1.49198e+06	2.39575e+08
0	980611	6284.61	250.04	0.01	99.46	99.46	1.86801e+06	99.46	428.8	1.86841e+06	437.31	0	3.14885e+06	0	136	3.8891e+06	1	1.49198e+06	2.39311e+08
0	982736	6301.21	233.45	0.01	99.46	99.46	1.86801e+06	99.46	428.8	1.86841e+06	437.31	0	3.14885e+06	0	136	3.87988e+06	1	1.49198e+06	2.39311e+08
0	984692	6316.47	218.18	0.01	99.46	99.46	1.86801e+06	99.46	428.8	1.86841e+06	437.31	0	3.14885e+06	0	136	3.87262e+06	1	1.49198e+06	2.39311e+08
0	985507	6313.51	203.56	0.01	99.19	99.19	1.86299e+06	99.19	427.22	1.86338e+06	435.7	0	3.14571e+06	0	136	3.86304e+06	1	1.48796e+06	2.39071e+08
0	987166	6326.44	190.63	0.01	99.02	99.02	1.86299e+06	99.02	427.22	1.86338e+06	435.7	0	3.14571e+06	0	136	3.85855e+06	1	1.48796e+06	2.39071e+08
0	988697	6338.37	178.7	0.01	99.19	99.19	1.86299e+06	99.19	427.22	1.86338e+06	435.7	0	3.14571e+06	0	136	3.85502e+06	1	1.48796e+06	2.39071e+08
0	990109	6349.38	167.69	0.01	99.19	99.19	1.86299e+06	99.19	427.22	1.86338e+06	435.7	0	3.14571e+06	0	136	3.85225e+06	1	1.48796e+06	2.39071e+08
0	991414	6359.55	157.53	0.01	99.19	99.19	1.86299e+06	99.19	427.22	1.86338e+06	435.7	0	3.14571e+06	0	136	3.85006e+06	1	1.48796e+06	2.39071e+08
0	992618	6368.94	148.14	0.01	99.19	99.19	1.86299e+06	99.19	427.22	1.86338e+06	435.7	0	3.14571e+06	0	136	3.84834e+06	1	1.48796e+06	2.39071e+08
0	992738	6371.24	139.32	0.01	99.19	99.19	1.86299e+06	99.19	426.79	1.86338e+06	435.27	0	3.14256e+06	0	135	3.84315e+06	1	1.48648e+06	2.38807e+08
0	993661	6385.63	131.44	0.01	99.19	99.19	1.86299e+06	99.19	426.79	1.86338e+06	435.27	0	3.14256e+06	0	135	3.84168e+06	1	1.48796e+06	2.38807e+08
0	994611	6393.04	124.03	0.01	99.19	99.19	1.86299e+06	99.19	426.79	1.86338e+06	435.27	0	3.14256e+06	0	135	3.84084e+06	1	1.48796e+06	2.38807e+08
0	995489	6399.89	117.18	0.01	99.19	99.19	1.86299e+06	99.19	426.79	1.86338e+06	435.27	0	3.14256e+06	0	135	3.84019e+06	1	1.48796e+06	2.38807e+08
0	996301	6406.23	110.85	0.01	99.19	99.19	1.86299e+06	99.19	426.79	1.86338e+06	435.27	0	3.14256e+06	0	135	3.83967e+06	1	1.48796e+06	2.38807e+08
0	997051	6412.08	104.99	0.01	99.19	99.19	1.86299e+06	99.19	426.79	1.86338e+06	435.27	0	3.14256e+06	0	135	3.83926e+06	1	1.48796e+06	2.38807e+08
0	996642	6417.5	99.58	0.01	99.19	99.19	1.86299e+06	99.19	426.37	1.86338e+06	434.83	0	3.13942e+06	0	134	3.8347e+06	1	1.48796e+06	2.38543e+08
0	996181	6422.5	94.57	0.01	99.19	99.19	1.86299e+06	99.19	425.94	1.86338e+06	434.4	0	3.13628e+06	0	133	3.83021e+06	1	1.48796e+06	2.3828e+08
0	996773	6427.13	89.94	0.01	99.19	99.19	1.86299e+06	99.19	425.94	1.86338e+06	434.4	0	3.13628e+06	0	133	3.83001e+06	1	1.48796e+06	2.3828e+08
0	995223	6414.07	85.42	0.01	98.93	98.93	1.85796e+06	98.93	423.94	1.85836e+06	432.36	0	3.13001e+06	0	132	3.8218e+06	1	1.48395e+06	2.37778e+08
0	994627	6418.02	81.47	0.01	98.93	98.93	1.85796e+06	98.93	423.52	1.85836e+06	431.93	0	3.12688e+06	0	131	3.81745e+06	1	1.48395e+06	2.37515e+08
0	995094	6421.67	77.82	0.01	98.93	98.93	1.85796e+06	98.93	423.52	1.85836e+06	431.93	0	3.12688e+06	0	131	3.81736e+06	1	1.48395e+06	2.37515e+08
91.19	1.00412e+06	6897.83	157.95	0.01	431.63	202.58	1.85706e+06	202.58	0	1.85809e+06	0	0	3.12376e+06	0	133	3.81208e+06	1	1.477e+06	2.37476e+08
0.13	1.00417e+06	6906.93	148.85	0.01	99.75	99.73	1.85769e+06	99.73	0	1.85809e+06	0	0	3.12063e+06	0	132	3.80511e+06	1	1.477e+06	2.37214e+08
0	1.00524e+06	6915.33	140.44	0.01	98.92	98.92	1.85769e+06	98.92	0	1.85809e+06	0	0	3.12063e+06	0	132	3.80295e+06	1	1.477e+06	2.37214e+08
0	1.00523e+06	6904.37	132.32	0.01	98.64	98.64	1.85266e+06	98.64	0	1.85306e+06	0	0	3.11751e+06	0	132	3.79745e+06	1	1.47301e+06	2.36977e+08
0	1.00614e+06	6911.53	125.16	0.01	98.64	98.64	1.85266e+06	98.64	0	1.85306e+06	0	0	3.11751e+06	0	132	3.79611e+06	1	1.47301e+06	2.36977e+08
0	1.00699e+06	6918.15	118.54	0.01	98.64	98.64	1.85266e+06	98.64	0	1.85306e+06	0	0	3.11751e+06	0	132	3.79505e+06	1	1.47301e+06	2.36977e+08
0	1.00777e+06	6924.28	112.41	0.01	98.64	98.64	1.85266e+06	98.64	0	1.85306e+06	0	0	3.11751e+06	0	132	3.79423e+06	1	1.47301e+06	2.36977e+08
0	1.00738e+06	6929.94	106.75	0.01	98.64	98.64	1.85266e+06	98.64	0	1.85306e+06	0	0	3.1144e+06	0	131	3.78938e+06	1	1.47301e+06	2.36715e+08
0	1.00704e+06	6928.24	101.42	0.01	98.64	98.64	1.85266e+06	98.64	0	1.85306e+06	0	0	3.11128e+06	0	130	3.78508e+06	1	1.47153e+06	2.36453e+08
0	1.00655e+06	6921.19	96.41	0.01	98.37	98.37	1.84764e+06	98.37	0	1.84803e+06	0	0	3.10817e+06	0	130	3.78049e+06	1	1.46901e+06	2.36216e+08
0	1.00489e+06	6925.66	91.95	0.01	98.38	98.38	1.84764e+06	98.38	0	1.84803e+06	0	0	3.10196e+06	0	128	3.77182e+06	1	1.46901e+06	2.35694e+08
0	1.00431e+06	6929.79	87.81	0.01	98.38	98.38	1.84764e+06	98.38	0	1.84803e+06	0	0	3.09886e+06	0	127	3.7674e+06	1	1.46901e+06	2.35433e+08
0	1.00479e+06	6933.61	83.99	0.01	98.38	98.38	1.84764e+06	98.38	0	1.84803e+06	0	0	3.09886e+06	0	127	3.7672e+06	1	1.46901e+06	2.35433e+08
0	1.00424e+06	6918.28	80.23	0.01	98.11	98.11	1.84261e+06	98.11	0	1.84301e+06	0	0	3.09576e+06	0	127	3.76328e+06	1	1.46501e+06	2.35198e+08
0	1.00466e+06	6921.55	76.97	0.01	98.11	98.11	1.84261e+06	98.11	0	1.84301e+06	0	0	3.09576e+06	0	127	3.76316e+06	1	1.46501e+06	2.35198e+08
0	1.00504e+06	6924.57	73.95	0.01	98.11	98.11	1.84261e+06	98.11	0	1.84301e+06	0	0	3.09576e+06	0	127	3.76307e+06	1	1.46501e+06	2.35198e+08
0	1.0054e+06	6927.36	71.15	0.01	98.11	98.11	1.84261e+06	98.11	0	1.84301e+06	0	0	3.09576e+06	0	127	3.76299e+06	1	1.46501e+06	2.35198e+08
0	1.00573e+06	6929.95	68.57	0.01	98.1	98.1	1.84261e+06	98.1	0	1.84301e+06	0	0	3.09576e+06	0	127	3.76293e+06	1	1.46501e+06	2.35198e+08
0	1.00603e+06	6932.34	66.17	0.01	98.11	98.11	1.84261e+06	98.11	0	1.84301e+06	0	0	3.09576e+06	0	127	3.76289e+06	1	1.46501e+06	2.35198e+08
0	1.00632e+06	6934.56	63.96	0.01	98.11	98.11	1.84261e+06	98.11	0	1.84301e+06	0	0	3.09576e+06	0	127	3.76285e+06	1	1.46501e+06	2.35198e+08
0	1.00435e+06	6936.61	61.91	0.01	98.11	98.11	1.84261e+06	98.11	0	1.84301e+06	0	0	3.08957e+06	0	125	3.7545e+06	1	1.46501e+06	2.34678e+08
0	1.00459e+06	6938.5	60.01	0.01	98.11	98.11	1.84261e+06	98.11	0	1.84301e+06	0	0	3.08957e+06	0	125	3.75447e+06	1	1.46501e+06	2.34678e+08
0	1.0037e+06	6940.26	58.26	0.01	98.11	98.11	1.84261e+06	98.11	0	1.84301e+06	0	0	3.08648e+06	0	124	3.7503e+06	1	1.46501e+06	2.34418e+08
0	1.00291e+06	6922.95	56.48	0.01	97.84	97.84	1.83759e+06	97.84	0	1.83798e+06	0	0	3.0834e+06	0	124	3.74654e+06	1	1.46102e+06	2.34183e+08
0	1.0031e+06	6924.44	54.98	0.01	97.84	97.84	1.83759e+06	97.84	0	1.83798e+06	0	0	3.0834e+06	0	124	3.74653e+06	1	1.46102e+06	2.34183e+08
0	1.00327e+06	6925.83	53.6	0.01	97.77	97.77	1.83759e+06	97.77	0	1.83798e+06	0	0	3.0834e+06	0	124	3.74652e+06	1	1.46102e+06	2.34183e+08
0	1.00233e+06	6927.11	52.31	0.01	97.84	97.84	1.83759e+06	97.84	0	1.83798e+06	0	0	3.08032e+06	0	123	3.74236e+06	1	1.46102e+06	2.33924e+08
0	1.00248e+06	6928.3	51.13	0.01	97.84	97.84	1.83759e+06	97.84	0	1.83798e+06	0	0	3.08032e+06	0	123	3.74236e+06	1	1.46102e+06	2.33924e+08
0	1.00151e+06	6929.4	50.03	0.01	97.84	97.84	1.83759e+06	97.84	0	1.83798e+06	0	0	3.07724e+06	0	122	3.73821e+06	1	1.46102e+06	2.33665e+08
0	1.00164e+06	6930.42	49.01	0.01	97.84	97.84	1.83759e+06	97.84	0	1.83798e+06	0	0	3.07724e+06	0	122	3.73821e+06	1	1.46102e+06	2.33665e+08
0	1.00176e+06	6931.36	48.07	0.01	97.84	97.84	1.83759e+06	97.84	0	1.83798e+06	0	0	3.07724e+06	0	122	3.7382e+06	1	1.46102e+06	2.33665e+08
3.25	1.00293e+06	7003.17	475.92	0.01	116.31	114.83	1.83462e+06	114.83	0	1.83507e+06	0	0	3.07109e+06	0	121	3.72665e+06	1	1.45527e+06	2.33143e+08
0	1.00705e+06	7035.56	443.53	0.01	97.78	97.78	1.83468e+06	97.78	0	1.83507e+06	0	0	3.07109e+06	0	121	3.72546e+06	1	1.45527e+06	2.33143e+08
																									#DIV/0!
																									#DIV/0!
																									#DIV/0!
																									#DIV/0!
																									#DIV/0!
																									#DIV/0!
																									#DIV/0!
																									#DIV/0!
																									#DIV/0!
																									#DIV/0!
																									#DIV/0!
																									#DIV/0!
																									#DIV/0!
																									#DIV/0!
