# Supplementary material for: Reconstruction of endosomal organization and function by a combination of ODE and agent-based modeling strategies
Source: Biol Direct. 2018 Nov 23;13:25. doi: 10.1186/s13062-018-0227-4 (PMC6883406; doi:10.1186/s13062-018-0227-4)
Supplement: Supplementary file 3 — Output of the simulation II. Contains a list of all agents in the simulation at a specific time. (XLSX 3343 kb) [file 13062_2018_227_MOESM3_ESM.xlsx]

## Sheet: Results
ID

## Sheet: MT
ID

## Sheet: PlasmaMembrane
ID

## Sheet: Scale
ID

## Sheet: UpdateParameters
ID

## Sheet: Cell
ID

## Sheet: Endosome
ID

## Sheet: Cytosol
ID
